# Supplementary material for: Potential Application of Pyroptosis in Kidney Renal Clear Cell Carcinoma Immunotherapy and Targeted Therapy
Source: Front Pharmacol. 2022 Jun 15;13:918647. doi: 10.3389/fphar.2022.918647 (PMC9252305; doi:10.3389/fphar.2022.918647)
Supplement: Supplementary file 1 [file Table2.XLSX]

## Sheet: Table 2
id	futime	fustat	TP53	IL18	CHMP7	CHMP6	IL1B	ELANE	CHMP2A	CYCS	HMGB1	CHMP4A	BAK1	CHMP4B	GZMB	CASP4	GSDME	GSDMD	TP63	CASP3	IL1A	CASP1	IRF2	BAX	CHMP3	CHMP4C	CASP5	CHMP2B	IRF1
TCGA-A3-3319	1130	0	12.5003	7.8959	5.42619	9.80994	2.893	0.105131	44.6019	13.7246	13.5934	1.01334	9.58849	132.993	0.909562	9.93842	6.33941	27.2749	0.0308103	7.70301	0.089045	9.40324	13.0498	12.0629	8.41822	11.4316	0.865552	7.58109	8.5328
TCGA-MM-A563	591	0	14.8635	10.4319	9.35613	16.1627	1.60506	0.163465	81.8394	18.4152	28.2801	1.55199	8.39995	104.483	6.68631	9.30996	4.19573	22.9878	0.222219	8.31393	0.192139	12.8664	17.681	33.4433	10.1565	3.31917	0.331742	12.1499	14.938
TCGA-AK-3450	1508	0	9.14258	4.32304	12.2037	15.6512	0.267394	0.0171341	67.2703	27.9285	25.22	0.824853	10.7101	77.1544	2.07222	5.89881	3.26462	20.8605	0.0685273	5.63231	0.0497568	6.63022	12.8769	15.013	11.0176	9.5149	0.066384	15.8843	6.20405
TCGA-BP-4164	992	1	14.3545	8.72566	6.60535	17.9997	0.518299	0.125883	45.9643	19.7262	25.9854	1.4909	6.62249	66.6378	0.770392	4.62985	1.91122	22.6185	0.0555546	4.6335	0	6.66984	10.9888	14.0462	13.5947	7.57305	0.211344	11.9158	7.98448
TCGA-B0-5075	637	1	15.5231	9.7225	8.50956	10.8543	4.16837	0.144435	50.5507	21.8343	18.6023	1.26655	11.2097	89.4617	0.929527	10.4906	4.15408	13.5752	0.0365188	5.81743	0.390305	8.19752	14.2276	20.3223	11.5447	6.07389	0.202075	13.9587	10.1949
TCGA-BP-4160	2881	0	10.7774	9.84446	10.7302	11.546	1.94036	0.0551294	48.5541	27.5863	28.6741	0.857259	16.077	85.6465	4.59891	9.73579	1.94601	17.846	0.12545	12.8731	0.0533644	14.3445	14.9776	20.1434	17.7759	6.92468	0.373786	14.2412	22.6612
TCGA-AS-3777	1238	0	2.78541	2.06523	3.9481	10.8907	0.33746	0.0395969	58.576	65.6203	9.45212	0.500456	5.44704	54.9913	0.596208	4.30468	1.29478	11.4388	0.0527888	4.74126	0.172481	3.74254	7.89466	9.23625	6.85888	4.50103	0.0340918	15.0101	5.07145
TCGA-B0-4849	69	1	10.863	7.23944	6.59667	16.2279	9.16106	0.17046	62.7889	24.0784	30.5728	2.29272	11.0567	77.3658	4.91439	9.21151	1.36744	23.7415	0.0839591	5.93233	0.0235718	7.84573	16.4612	14.9987	9.62924	5.15153	0.298763	10.0101	22.5456
TCGA-B2-4101	188	0	12.6215	9.55904	12.1393	9.8544	0.740955	0.0548733	41.89	12.3063	25.0361	1.60525	7.96504	64.1322	8.089	8.49723	3.14902	17.9065	0.113516	8.43844	0.106233	11.1101	14.7904	18.7233	12.8741	7.10413	0.496066	14.7472	11.0664
TCGA-CZ-5467	73	1	14.277	4.33263	10.9956	13.3528	0.80405	0.0143286	56.1518	16.6334	30.4629	1.36738	8.21061	81.372	1.96258	8.14444	2.28141	13.5551	0.0138327	8.46495	0	7.01439	11.6288	16.2216	16.1017	1.54718	0.111029	17.9025	7.28275
TCGA-AK-3454	874	0	13.2169	11.3983	6.96571	9.99761	0.894739	0.182689	93.6816	15.9067	22.5788	2.78243	8.95721	79.4973	4.89143	8.03008	2.75996	23.6224	0.264548	6.20292	0.022105	6.75445	10.8488	29.746	6.63446	3.52259	0.501362	6.1372	9.22887
TCGA-BP-5177	293	0	14.2495	6.68235	9.36202	11.6548	0.291911	0.0344761	77.8746	15.2278	25.1298	1.24111	8.09929	86.7626	4.30773	8.23515	2.54348	12.8472	0.0451695	6.66284	0	5.51556	18.932	19.8579	12.0194	8.89834	0.10018	9.83596	8.52066
TCGA-B8-5552	392	0	13.0532	5.46252	13.5818	10.485	4.33532	0.374692	41.1807	15.5593	27.8474	0.988469	8.97458	68.5385	2.19439	8.57524	2.28957	12.0811	0.178874	8.51375	0.0488245	11.1171	15.8892	13.1139	16.6565	6.83574	0.232644	12.2439	11.5589
TCGA-A3-3383	861	0	10.4769	6.33542	13.5755	23.3251	1.60157	0	124.89	11.3088	29.3305	3.19545	8.01017	139.359	8.20503	5.91513	1.10696	36.9543	0.0244113	4.58984	0.0642519	10.1056	6.77392	35.7663	10.0917	8.99569	0.20002	10.6256	14.7163
TCGA-CJ-4869	2554	0	17.9739	14.9917	9.7083	15.0485	4.15546	0.0134569	100.63	24.2997	24.9823	0.79115	11.7886	107.837	8.16686	10.8404	3.0833	26.9048	0.0556762	8.72776	0.130261	10.6876	26.917	29.6726	8.86102	4.82622	0.321511	7.1128	20.5758
TCGA-BP-4787	480	1	10.0737	8.66464	5.7124	10.1367	5.70878	0.0878987	52.3569	23.5905	15.8466	0.90622	11.6095	105.709	1.6266	10.3087	3.87155	18.1885	0.0630361	6.02191	0.0170169	10.6438	11.1877	17.2337	10.0663	7.61231	0.624345	12.7598	6.4743
TCGA-A3-3374	1314	0	7.21257	20.235	7.39712	7.49942	2.00933	0.138231	47.4487	69.6035	8.99135	0.726309	9.50055	89.0843	1.61135	2.73958	3.34876	6.06748	0.182165	4.64031	0.111504	2.86064	8.70018	11.4191	9.0804	3.90072	0.128931	7.07101	1.80787
TCGA-CJ-4634	1820	0	14.5792	5.43551	13.619	13.729	0.997592	0.0512117	47.9144	12.5246	26.124	1.31632	7.27487	68.7229	1.19395	6.72823	1.85604	15.4802	0.157735	8.01459	0.0247861	6.84289	13.06	20.133	14.441	8.24763	0.385804	14.3564	6.92132
TCGA-BP-4969	1794	0	7.74746	1.81145	6.66929	9.38633	0.198247	0.0145623	91.5782	31.4952	21.264	2.10933	7.54594	68.9205	2.69482	6.04703	1.35786	20.3454	0.0461915	4.75593	0.0281922	5.14925	9.96403	27.3651	9.93905	1.82112	0.0752264	10.6709	5.88706
TCGA-A3-3370	2274	0	12.0436	7.36053	11.3254	10.5895	0.415208	0.131002	44.8018	12.4322	17.8021	1.77578	6.36488	65.0292	2.09107	7.02741	2.19067	19.1011	0.264432	7.14545	0.0230559	10.2431	15.767	15.2289	13.8278	7.09893	0.392197	8.34838	14.723
TCGA-A3-3323	1106	0	12.0386	10.805	8.82523	10.6205	0.808852	0.254191	35.0314	8.46697	20.8311	2.20194	6.87136	56.5957	4.01253	9.3393	2.71187	13.348	0.0525842	7.38376	0.0307566	10.4698	10.9787	21.4643	13.4995	7.52697	0.273564	9.47166	5.43904
TCGA-B2-4099	374	0	16.9427	14.4811	9.33983	17.4532	4.91923	0.0898976	62.6111	31.7573	31.2102	0.988106	15.2242	59.772	6.24831	16.6948	2.37243	27.0199	0.0644696	8.47959	0.130529	17.3934	14.1291	21.9766	10.5216	6.9732	0.441176	20.1849	20.578
TCGA-CZ-4861	446	1	15.7193	22.8515	9.39688	9.05653	9.47056	0.0292236	47.6451	13.811	23.1178	0.6723	12.2028	77.8971	2.51236	16.4452	2.62533	15.7285	0.0342576	10.3577	0.21216	12.2263	16.4044	16.577	8.68885	5.98905	0.943526	17.381	15.4543
TCGA-BP-4795	620	0	19.1372	2.33794	10.257	12.3012	0.62371	0.199226	49.5553	14.491	27.1646	0.909377	8.26675	77.7657	5.96144	7.89103	1.90732	12.7988	0.20803	7.35732	0.0275496	6.35314	16.1875	16.3818	17.812	8.91372	0.128646	15.9853	6.53693
TCGA-AK-3440	1745	0	7.65925	28.1281	4.4922	5.88154	1.19993	0.0615117	70.6667	204.493	12.2857	1.01546	9.34788	94.6109	0.941115	2.12203	1.00569	2.71612	0.0169665	4.88051	0.0223284	0.70108	13.2211	7.04569	7.61924	9.31905	0.0198599	29.347	11.9045
TCGA-A3-3328	1385	0	15.2283	32.0345	11.1469	13.1884	1.9235	0	72.3561	60.0571	22.2977	1.22291	8.69231	40.0976	0.55832	2.49161	0.307658	9.10601	0.121808	6.15802	0.226311	0.606597	10.8241	8.7278	9.44684	13.3452	0.0251615	20.8281	2.40202
TCGA-B8-5546	505	0	8.43127	0.862129	12.9266	17.5246	0.0932696	1.08038	43.8721	114.302	19.5089	0.690401	7.21003	93.2359	0.818604	5.01128	4.26424	10.5635	0.0476791	6.70436	0.0104579	0.907001	14.4852	15.0259	9.16579	5.22577	0.0558103	22.7274	1.49526
TCGA-G6-A8L7	2133	0	9.40094	1.92546	10.1948	15.0148	0.0681002	1.23057	110.453	36.953	13.4544	3.17466	6.83095	81.4874	10.9578	3.83553	5.02391	20.4066	0.273424	11.988	0.0661764	2.39459	5.85286	54.6995	3.41466	2.54226	0.353163	3.98235	4.55973
TCGA-CZ-5986	373	0	13.7944	6.84156	8.16299	6.44776	2.18495	0	41.7596	24.1984	22.6813	1.4017	5.61042	67.4705	3.08198	6.99559	1.71216	4.9112	0.0716458	6.54412	0.143677	7.57836	14.5925	13.1922	15.9354	5.34239	0.19169	10.8241	12.5866
TCGA-BP-4789	1489	0	16.616	4.16788	12.6131	11.0592	0.617408	0.073787	43.9442	13.2236	32.1032	1.27627	6.35766	77.1987	3.79534	6.48138	1.51928	14.1683	0.299179	8.50894	0.0928521	5.18541	13.2718	13.2296	20.4084	6.49588	0.0952928	11.7467	5.94064
TCGA-B0-4701	238	1	11.0617	10.3318	12.5968	11.9891	1.10552	0.130202	51.3998	27.843	26.1377	1.92558	15.3782	73.3712	2.43927	10.8887	1.48507	15.3724	0.100043	6.3847	0.00900242	7.75083	12.7454	17.9459	10.3472	5.88185	0.348312	16.7941	13.9749
TCGA-DV-A4W0	2008	0	14.9869	0.45286	8.19816	12.8424	0.295267	0	42.387	21.0986	28.5175	1.69407	9.22444	83.8197	3.04378	9.95282	0.750253	8.85666	0.155034	11.3877	0.0162411	5.37311	13.3678	16.7814	16.5925	16.259	0.0758395	13.2331	6.70992
TCGA-B0-5096	68	1	14.0983	9.39612	12.9944	8.69317	2.16774	0.152269	49.2243	43.0974	17.2661	0.324353	10.6325	71.015	1.63633	10.1473	6.49213	4.42122	0.102374	9.3682	0.580364	8.11129	13.0548	12.1922	14.2003	1.34219	0.479332	15.9758	7.69717
TCGA-BP-4991	1413	0	14.3948	6.53781	11.4089	9.33057	0.447668	0.069736	35.1484	10.3423	28.3363	1.98557	6.83829	58.1508	4.78432	9.25088	1.85997	13.1205	0.134644	10.4644	0.0168758	8.28418	15.2534	18.354	15.9003	6.22377	0.217647	11.0941	5.93651
TCGA-BP-4352	344	1	9.00351	21.594	2.53912	7.11349	0.122394	0.42759	79.1612	17.3814	14.2859	1.65204	8.07202	107.667	0.977545	7.93378	4.6782	31.713	0.0813379	6.99568	0.0214086	4.09879	12.8711	75.1421	6.18278	4.27264	0.142814	6.86618	7.30948
TCGA-CW-6097	571	1	24.5437	9.11755	14.6691	8.99261	1.98275	0	42.614	18.2211	20.7476	0.714771	9.66686	86.1931	5.45459	10.7348	4.77554	12.3287	0.313489	8.79621	0.0436573	8.65094	16.5994	27.5568	15.5532	3.78664	0.232985	16.002	13.0097
TCGA-CJ-4918	93	1	20.7775	3.87656	11.735	9.76668	2.77391	0.0604276	38.77	12.6448	22.2361	0.978261	9.09187	67.3748	3.24686	8.37707	1.27074	8.38117	0.0687532	9.26758	0.0365581	6.3791	15.176	19.8581	13.7073	4.91031	0.380443	12.7149	7.39756
TCGA-B8-4154	255	0	9.71214	14.7533	8.25282	14.2934	1.56351	0.0302816	52.4697	20.9427	28.1387	0.844998	10.2381	65.1998	11.3068	10.8134	1.17387	19.5472	0.0459383	8.279	0.0146561	10.4635	13.0122	16.2807	14.6005	13.7964	0.224867	17.0029	13.3495
TCGA-B0-5121	554	0	11.2709	5.70242	8.01539	9.45858	0.755601	0.0137917	75.7505	16.7481	23.3274	1.32201	7.33247	69.3473	9.3447	5.74069	1.05812	11.0795	0.0570613	4.53358	0.00667506	5.57451	13.0039	13.3338	9.61834	4.96908	0.053434	9.76836	7.68064
TCGA-AK-3455	683	1	9.939	7.04712	9.97339	13.3783	0.300072	0	69.4105	38.6024	32.9942	1.21361	12.1524	54.3798	8.53075	9.84477	2.93283	27.9769	0.298038	10.3523	0	11.0374	17.1693	16.5191	10.6815	11.8839	0.177604	22.6215	16.5578
TCGA-CZ-5469	946	1	16.9073	9.93615	8.22662	16.7373	0.38814	0.0789831	200.092	19.4342	21.6049	1.1306	7.33395	116.879	1.26597	7.53982	3.71066	15.693	0.043571	8.22309	0.0764545	2.30542	9.60473	31.461	6.6692	10.0253	0.030601	6.65033	3.95614
TCGA-CZ-5982	2042	0	12.4365	5.54854	13.9461	12.5907	3.88241	0.159734	41.1713	32.064	30.2368	0.823416	10.3335	86.6725	1.95512	6.2347	1.36393	9.96925	0.0418558	6.07775	0	4.38714	10.7188	10.5113	15.4834	10.1111	0.11346	17.7953	8.19456
TCGA-B0-4847	793	1	10.5939	13.6456	8.93359	13.4894	5.45769	0.0662774	116.841	14.4307	23.905	2.01416	9.42529	72.576	10.0115	9.97834	1.18954	25.3923	0.0609365	7.07419	0.0641555	12.9646	14.8249	24.3352	4.45811	6.47496	0.527832	6.19326	28.0692
TCGA-B0-4698	42	1	15.6775	12.5301	17.7333	11.8004	1.0034	0.0961514	53.3118	22.6144	29.3271	1.2523	12.0778	121.774	30.4927	21.5136	2.95996	36.4964	0.50011	12.5521	0.132962	13.017	16.9211	40.4566	10.2007	4.82792	1.30384	17.5938	35.094
TCGA-EU-5907	127	0	14.2291	5.8147	11.0151	9.07373	0.44509	0.119684	74.9888	37.5318	25.6363	1.21353	6.89712	86.9023	0.523185	8.40359	4.73225	21.5577	0.0198072	4.09129	0	10.66	8.12604	26.5951	19.2561	7.1606	0.0927404	12.7235	9.14051
TCGA-BP-5198	603	0	9.71203	7.03242	10.5137	10.0545	0.9236	0.102479	65.4657	21.2089	21.4805	0.586276	9.30749	95.1083	4.92773	8.23011	5.22354	11.6521	0.0565328	9.53138	0.0495992	4.48483	8.46674	28.1566	10.5514	5.99251	0.302509	11.0427	5.66757
TCGA-CJ-4902	1520	0	15.4909	8.99444	11.0082	12.0728	0.984888	0.0233556	62.0933	11.2425	23.4158	1.76614	10.1758	84.894	8.22723	12.1801	2.97522	16.902	0.0756942	10.7832	0.0678236	10.6998	16.5432	25.9585	10.5173	3.13951	0.422278	9.30698	8.84927
TCGA-BP-4165	3037	0	12.3798	4.43619	9.73832	18.3351	1.35906	0.119797	99.0781	12.83	25.1947	1.87984	8.72227	104.297	17.8486	7.08877	1.40726	17.6125	0.0826074	6.21632	0.0193269	8.82505	19.3461	19.0019	9.23247	10.7136	0.219176	10.56	13.8273
TCGA-B0-5092	459	1	16.8234	12.2898	10.1832	12.428	0.68972	0.0199732	79.1304	19.3899	22.9066	2.4336	15.752	77.3022	7.47956	14.457	1.87854	31.4006	0.253419	10.6876	0.0483343	16.2349	23.0166	27.1993	7.92941	2.84989	0.541685	9.26141	29.9654
TCGA-CZ-5458	1558	0	14.4282	10.0384	10.3064	15.5374	0.705849	0.0277881	70.9323	10.8958	23.5579	0.846447	6.43771	89.8635	2.35858	5.28528	1.65194	15.7851	0.0670656	6.61682	0.0268984	6.22615	12.8071	14.1671	15.6969	11.229	0.0628024	10.2134	6.97029
TCGA-B0-4693	77	1	13.1798	4.91274	11.8034	13.4605	3.15151	0.350006	42.3599	23.9858	25.1963	2.07002	11.5393	76.4693	5.85001	9.09782	1.34646	16.2958	0.0624672	7.94328	0.587918	11.7501	12.498	15.7408	15.1394	7.36126	0.319071	19.8158	19.6643
TCGA-A3-3317	1491	0	21.1456	10.8725	11.8394	7.437	1.46614	0.0659034	38.1066	56.2951	23.9375	1.64248	17.2052	58.8685	2.14866	9.61236	5.11713	11.425	0.106795	9.34787	0.0398709	7.61669	13.5943	19.1501	14.8268	6.93462	0.255334	9.91364	12.8761
TCGA-BP-4346	1493	1	15.2934	13.2671	11.9523	12.0274	4.33949	0.0705487	46.6177	11.3985	26.1178	2.7576	13.0245	79.3314	4.87006	12.4813	2.14792	22.7098	0.284589	11.3076	0.0853626	16.6994	26.2597	25.1045	10.6292	5.79104	0.250554	8.60435	35.7622
TCGA-B0-5083	1045	1	7.97228	55.0786	10.2968	8.41653	0.594315	0.019246	61.9382	104.94	15.8782	0.418165	8.88175	78.8272	1.23393	5.00622	3.02656	7.41741	0.156602	6.44256	0.158354	4.67605	14.3879	10.0416	12.2984	11.3026	0.111849	22.7023	2.67131
TCGA-B0-5702	1605	0	2.44692	5.94866	11.1118	16.6074	0.55604	0.407338	235.105	14.3224	14.1153	15.0977	13.8614	134.408	5.34187	0.974656	0.564788	58.1679	0.0249675	1.50864	0	7.9642	0.522608	16.69	7.52672	1.44618	0	3.46032	6.92626
TCGA-B4-5834	38	0	14.4153	3.73457	10.2242	12.1978	0.326528	0.0546331	50.7022	12.097	32.9519	0.977555	5.36365	86.4109	3.58232	5.35041	1.39508	16.2528	0.096066	7.17776	0	7.16843	14.8383	17.5088	19.0174	6.58393	0.167571	12.4676	8.13025
TCGA-MW-A4EC	498	0	13.05	7.38193	10.9663	18.9771	2.26378	0.0376673	78.4807	25.0385	28.6166	2.22254	7.69363	108.015	3.14222	8.309	1.68432	22.4907	0.101298	8.00085	0.0911534	7.869	11.0537	36.1625	12.1158	7.8855	0.0243228	10.709	12.0649
TCGA-BP-5182	1165	0	16.7156	9.47195	8.31679	14.0182	3.6033	0.0915226	47.6897	12.5934	20.0001	1.03605	10.275	80.7343	3.01965	9.17661	4.20732	14.4916	0.191135	8.66532	0.170857	8.84298	18.2373	20.7352	15.5589	7.79362	0.227952	10.641	9.40629
TCGA-BP-4331	2454	1	15.8211	11.1567	12.6431	14.8211	1.91202	0.285664	55.9289	17.9909	22.1383	1.52446	12.4654	84.3598	2.31127	8.86118	3.48832	23.048	0.0953815	8.78094	0.0436609	12.2377	12.3608	26.0069	13.5538	8.97042	0.300964	9.21087	13.1254
TCGA-B0-5088	563	1	13.6961	7.00079	10.764	12.2621	2.16135	0.0843533	69.8392	14.8222	20.4278	2.9528	8.76822	88.3747	4.87555	5.85192	2.57147	20.2013	0.0988837	6.58565	0.0544352	8.44563	15.6724	31.3297	7.84095	5.28997	0.326816	9.09682	8.80791
TCGA-AK-3445	1280	0	18.0165	19.0023	7.57606	11.5619	0.992918	0.32548	48.8767	11.8425	18.9219	1.46463	12.4603	108.944	1.91188	10.9287	4.93597	26.5693	0.0336658	8.19459	0.0393824	14.9178	12.617	23.8302	9.49967	18.2448	0.433479	7.80331	10.9829
TCGA-BP-4790	1111	1	17.2064	8.48741	14.4328	8.49562	1.52326	0	24.395	13.0289	23.0499	0.82203	9.17772	52.7406	2.19474	8.86773	3.7264	14.124	0.154776	12.0577	0.0952938	10.1695	17.2004	11.4776	18.2369	6.51901	0.203421	14.6427	15.8233
TCGA-DV-5576	727	1	15.721	4.21711	9.80204	14.0512	0.262301	0.030979	49.1234	19.1529	26.8775	1.00304	7.88963	79.8386	1.2865	6.77001	1.03267	8.64635	0.0512688	7.97535	0	2.15726	10.5576	14.9199	13.0059	11.0592	0.0200041	12.3859	3.79348
TCGA-B0-5706	2414	0	11.092	3.92561	11.2873	10.6124	1.01415	0	45.7416	26.5013	21.8312	1.32186	9.68825	67.1574	17.9785	8.86042	1.64129	12.3719	0.0267444	13.2375	0.0938572	8.18058	18.6813	19.0144	11.8993	8.81382	0.469581	10.4779	13.2408
TCGA-BP-4342	2256	1	11.4977	13.8713	10.7238	8.64299	0.81619	0.698323	44.8192	10.5048	20.2619	2.59423	6.53618	66.9204	2.72701	7.63387	1.77028	17.2565	0.0616368	7.42887	0.0270387	5.01232	13.1687	28.3987	11.921	11.7107	0.198408	8.70419	6.16532
TCGA-BP-4967	205	0	14.8522	6.33761	4.61629	10.9158	1.41655	0.03699	62.7867	20.2741	20.0673	1.25544	7.9478	94.579	1.8685	6.86516	5.13306	7.37323	0.0136037	10.3055	0.0895143	6.38217	11.4956	30.8184	9.96125	4.21149	0.270702	12.8915	3.78843
TCGA-BP-5186	693	0	16.1421	5.73767	12.0265	15.5322	0.869519	0.0155875	53.3707	13.7123	25.0288	1.02267	7.79468	95.9882	3.02082	4.82531	1.39582	13.8941	0.116085	6.37865	0.0226328	5.68943	14.9595	19.1644	14.3442	6.44051	0.0704573	13.9139	12.2024
TCGA-BP-4776	411	0	11.3203	8.56579	9.28043	12.785	3.94911	0.0266072	99.1824	19.675	23.2829	2.99254	7.15956	94.553	7.23061	6.83429	1.30966	24.4384	0.0366947	8.3972	0.0128777	6.22785	12.3331	20.6173	9.44743	4.41212	0.0687242	8.75342	20.3064
TCGA-B2-5639	417	0	12.5149	6.03926	13.0852	12.3117	5.39201	0	84.6351	27.8452	26.6368	0.441857	18.8259	85.2443	1.27379	6.6921	3.67048	11.7719	0.0408679	8.13325	0.157765	8.97906	16.649	18.3931	12.566	7.90142	0.07654	8.72891	9.51502
TCGA-CJ-4635	1416	0	15.8862	12.4256	10.1644	10.5894	1.27666	0.201185	48.6473	20.2524	24.1998	1.70468	5.66185	67.1805	3.04552	11.0117	10.2824	17.4954	0.0400776	9.09999	0.108191	11.3346	12.0283	31.0988	10.0231	3.79303	0.447472	12.6145	19.2466
TCGA-B0-5713	1865	0	14.9961	8.66181	8.58606	12.7608	1.34694	0.0152502	54.9842	18.7795	26.1069	1.05251	9.8939	87.1387	3.37764	6.67403	1.64401	16.8508	0.0820243	6.88951	0	6.2149	15.5313	24.1914	14.7605	7.04884	0.256034	14.5264	21.591
TCGA-CJ-4891	819	1	16.3569	9.47754	7.87108	8.7995	4.13075	0.106199	65.1388	14.7003	12.9304	2.15876	14.6584	119.122	3.18333	16.875	6.88739	13.1299	0.0648617	12.465	0.543367	6.66356	13.4539	32.9526	6.56587	1.92235	0.293896	5.96528	7.65707
TCGA-DV-5575	1006	0	14.8741	3.85866	9.41525	11.9126	6.91002	0.0360671	53.1599	17.2657	29.0379	1.2907	8.35573	88.6491	2.68026	6.86762	2.25037	12.121	0.166633	7.15577	0.0174562	8.30673	16.5395	24.9019	14.1484	4.86809	0.128093	14.4619	12.9952
TCGA-A3-3372	735	0	19.9709	5.30772	8.05314	8.53243	0.836789	0.0922	34.918	14.3792	23.3998	1.99017	5.80602	67.1898	3.56019	7.44563	1.67788	10.7207	0.0572199	6.38089	0.00743735	10.2693	15.0111	14.7894	13.2393	5.82438	0.377063	10.1719	17.2209
TCGA-B2-4098	51	1	15.0358	18.8066	8.52675	7.04913	4.30767	0.11924	43.3429	22.233	17.3067	1.15822	15.1062	70.2555	3.54444	7.09523	6.93009	9.78999	0.0197336	9.81812	0.334725	6.7753	10.6135	21.7201	11.8466	10.2346	0.23099	15.0441	4.83776
TCGA-AK-3431	1853	0	14.4441	5.19417	12.5289	10.2387	1.1257	0.117717	48.1779	16.4537	34.5035	0.842528	7.67	62.918	5.45459	5.97727	1.49889	14.4099	0.237026	10.561	0.0227897	6.94402	13.7402	11.6289	19.2125	7.73031	0.501687	18.1481	6.47969
TCGA-A3-3329	1624	0	16.2849	7.51889	7.03418	9.11716	2.80496	0.0349799	47.9851	25.0432	26.1139	1.36356	9.23367	61.323	2.38284	8.29849	1.86728	20.9282	0.031357	8.02541	0.025395	11.8876	13.7675	16.2908	13.6618	11.0807	0.293637	16.8161	13.6963
TCGA-BP-4345	1516	0	21.1202	7.10528	9.67435	9.95666	3.49554	0.0309176	60.118	16.3409	26.2625	1.71232	11.6457	70.9524	3.78426	8.91605	3.20976	13.1737	0.147105	12.5861	0.0972652	5.60806	18.8955	21.2298	13.823	0.80906	0.169697	13.5841	7.76956
TCGA-A3-3376	1696	1	19.8717	5.97112	11.1038	11.1661	1.79164	0.130282	38.9973	8.79944	28.4042	1.2072	7.01839	76.4983	3.66226	8.59518	1.6935	13.0631	0.212615	9.20892	0.0157639	9.20208	19.4061	14.0297	20.3949	7.59605	0.329496	13.2126	8.79957
TCGA-CJ-4641	1661	1	15.1763	11.8368	12.159	11.7549	4.38524	0.0362827	55.4487	23.637	26.0361	1.27523	13.2619	89.0885	2.73594	12.5271	3.21757	19.3091	0.200154	10.2414	0.228287	15.568	19.4573	21.7491	11.7405	3.64791	0.492005	17.7487	21.428
TCGA-CJ-4636	1924	0	13.4371	14.3275	7.16901	9.88323	1.66386	0.106165	53.6515	32.9985	25.1259	1.56493	8.0028	80.4148	2.90829	11.2267	4.69329	13.1068	0.134702	6.3849	0.06166	12.8321	15.355	20.7561	10.8272	5.47445	0.740384	13.1978	15.6619
TCGA-BP-4959	2660	0	14.9204	6.67713	5.92307	10.1227	1.14333	0.0122538	52.2041	33.3139	17.5685	0.563807	15.6664	78.5662	0.982042	7.03629	3.98848	17.3269	0.0287292	7.0654	0.0533768	7.31357	14.7314	21.6928	13.2335	6.80477	0.102864	9.69306	5.96008
TCGA-BP-4775	1843	0	16.1449	6.30981	9.53786	12.9853	7.14306	0.0469365	49.4519	26.462	29.5202	1.3864	6.82025	63.5624	3.545	5.30874	3.0298	13.6409	0.097097	7.81155	0.0530062	4.7494	12.4137	19.304	16.5807	5.39567	0.282877	16.3632	13.2851
TCGA-BP-4963	1834	0	12.2774	7.46279	11.3643	12.6338	2.25177	0.0308956	43.904	25.4684	25.5529	1.73743	9.71342	59.3535	1.95831	7.85262	4.27486	15.4209	0.0404784	6.27764	0.0373831	10.2934	13.8622	23.2588	10.8706	4.73176	0.339153	11.6009	13.3066
TCGA-BP-5185	1132	0	10.1802	8.65698	6.77135	11.6846	0.33044	0.0236947	140.028	11.1434	11.2566	1.01955	3.4467	62.1089	2.96925	3.64903	1.37711	21.0111	0.0130712	2.92399	0.0114681	3.35271	5.5658	15.8465	4.77126	5.1301	0.0306007	2.87028	5.3876
TCGA-B0-5705	3668	0	12.7477	6.06576	13.1983	13.3547	1.31887	0.0263047	64.8025	13.8149	20.4079	0.896519	7.38378	81.863	2.24226	5.35719	2.53939	18.9648	0.0652995	4.81314	0.0254626	7.23196	13.5119	15.9561	14.4599	9.78905	0.144379	13.0548	27.4937
TCGA-BP-4968	1746	0	15.8411	8.50929	8.85987	17.3974	1.33978	0.0763721	102.984	24.7404	28.7675	2.7656	13.1975	90.9517	4.85938	9.65151	2.42818	21.4743	0.114104	8.85128	0.0800876	10.0031	15.3653	28.6537	10.5584	5.60289	0.271236	14.9851	14.1253
TCGA-BP-4162	3074	0	10.7171	9.16874	10.849	12.076	1.82107	0.0200164	38.7857	22.4651	26.5183	1.7993	9.62794	69.4436	5.81867	8.9187	2.06763	16.3416	0.140786	8.7943	0.0678143	10.8059	15.5581	16.401	16.8098	5.33718	0.555781	17.1319	32.8664
TCGA-CJ-4905	1496	0	17.2324	3.06714	12.6147	11.1301	0.610329	0	47.3005	11.9153	31.2321	0.837844	7.55077	73.4789	7.11731	4.87688	1.69907	9.02188	0.145363	6.56362	0.286175	4.37365	15.8473	16.0333	18.2525	5.7784	0.0996018	13.0862	6.75009
TCGA-B0-5095	245	1	21.3961	3.26563	10.4891	12.0339	1.10283	0.754042	45.6071	11.7851	24.0553	2.10337	8.55221	76.9975	4.09409	9.67062	2.96642	16.4142	0.217888	8.79831	0.0782037	6.57791	13.5459	18.5845	12.4694	0.850602	0.173895	10.9037	9.8942
TCGA-A3-A8OW	323	0	10.2636	4.04831	11.7213	16.4221	0.228268	0.0185802	66.7484	13.8122	29.5571	1.48023	7.15835	84.4551	2.69383	7.43117	1.57364	25.1898	0.412553	8.12379	0.026978	6.39437	13.8717	19.0783	14.08	8.83371	0.155971	8.85533	11.6675
TCGA-CJ-4868	646	1	14.9019	7.0576	10.8756	13.0816	3.33416	0.10102	48.5928	15.3315	23.8921	1.17922	12.6665	84.6563	6.04987	11.215	7.559	13.0765	0.763471	13.6411	0.293358	9.25034	17.2637	24.511	10.8663	6.50028	0.574038	9.2949	10.2424
TCGA-G6-A8L8	1091	1	16.855	8.39836	7.12664	20.4168	0.497843	0.124945	96.5891	12.3871	28.2566	2.20904	8.20677	130.173	5.8411	2.73491	1.11403	27.0143	0.109133	6.26932	0.0302363	4.86845	14.2486	34.1424	8.10335	9.99235	0.0672339	7.20927	6.95825
TCGA-CW-6093	3146	0	17.5688	2.2744	12.2577	10.6177	1.78946	0.667965	41.6945	41.363	31.1758	0.873114	8.16286	72.958	4.16974	5.01133	1.0963	8.57481	0.138181	8.02646	0.0220425	5.12326	11.6645	21.3671	17.0878	5.73729	0.0980283	15.1539	8.56645
TCGA-CZ-5985	1629	0	11.601	10.5975	10.3491	9.27123	1.88754	0.787548	49.0344	16.9922	18.6025	0.786937	9.31645	88.5524	4.65281	12.1132	4.27685	10.8674	0.0236973	7.22544	0.207909	9.11939	14.2381	15.4597	10.7792	6.2556	0.453065	11.3078	9.83723
TCGA-CZ-5457	1547	0	11.6898	15.5681	8.47726	10.697	0.61853	0.0251731	74.8747	24.1709	22.5791	1.3191	9.441	75.763	2.85189	4.91274	3.06277	11.4316	0.0243018	10.5199	0.0121836	9.23713	15.2519	29.1189	22.4176	6.71218	0.29259	11.5476	12.5192
TCGA-B0-4843	320	1	13.7156	6.83856	8.91446	9.7722	3.37993	0.0674122	68.193	19.4719	25.415	2.98681	8.67813	58.8725	3.56895	7.11844	2.19134	21.0455	0.0898709	8.97223	0.032627	4.65996	12.6249	34.4758	8.87592	2.73584	0.30471	12.078	4.84568
TCGA-A3-3306	1120	0	12.8034	14.1448	9.11999	10.9272	0.805042	0.0692721	59.0922	28.5837	23.0057	0.688606	6.98596	60.3381	1.98511	7.84807	3.52977	19.7841	0.0605054	7.13181	0.0335272	11.0021	11.5944	15.259	11.7777	10.1895	0.149103	13.7028	5.23199
TCGA-BP-4355	953	1	10.6325	6.30147	9.40239	12.5965	1.27328	0.068477	61.1032	11.1072	27.691	2.99752	6.04653	71.5169	1.90828	8.26328	2.08683	20.5019	0.0802726	5.38459	0	7.50486	16.5763	17.7482	11.3436	3.74418	0.254251	11.638	6.75601
TCGA-B0-4848	883	1	17.8354	9.06761	11.5161	17.7376	4.88201	0	57.093	28.698	23.7228	0.59742	13.5377	88.1511	1.79566	9.28046	6.3486	15.374	0.0498142	8.38572	0.0617007	11.3581	16.8301	16.9704	13.9846	8.57997	0.246958	11.0195	10.8048
TCGA-B8-5550	434	0	17.5057	5.9412	11.6062	11.5113	0.670513	0.107413	59.2299	51.8781	21.2005	0.457607	12.1303	74.6245	2.87986	5.89844	3.91691	12.4882	0.0918444	7.53405	0.0207949	5.18959	12.9556	15.5195	19.4554	1.84626	0.346799	13.0471	7.20941
TCGA-B8-4621	431	0	8.99976	9.27905	7.26066	16.0431	1.04708	0.012767	44.3915	44.5091	14.0575	0.826741	10.407	100.18	0.77203	7.62943	5.04505	9.56632	0.0052822	8.81909	0.0741498	7.08042	10.6437	14.89	13.1135	7.31484	0.115417	17.2571	2.6875
TCGA-AK-3460	951	0	8.8586	9.58498	8.42952	13.7702	0.329499	0.152668	47.7438	19.813	27.6541	1.44173	5.95985	48.85	5.22772	6.21484	1.60524	17.7517	0.119311	6.51447	0	7.86553	10.3923	16.3596	13.1132	7.7378	0.246455	11.588	8.66315
TCGA-B0-4697	578	1	17.7831	25.0548	11.771	11.5719	1.37677	0.272788	96.1799	21.2915	30.9874	4.55561	19.8276	83.8211	20.1128	19.0223	1.24185	28.3605	0.338588	15.0902	0.237649	12.2089	21.1489	24.9316	6.27767	1.80338	0.634129	6.41025	27.6219
TCGA-A3-3313	735	1	21.2892	2.46007	12.9443	11.6824	1.42262	0.367239	31.5784	60.0157	16.4307	1.70795	5.83122	49.2927	0.680039	3.53797	4.3069	11.7299	0.0485366	12.3442	0.0666529	1.98221	10.3588	16.0949	8.8932	8.81761	0.098807	18.8953	3.03347
TCGA-AK-3456	1143	0	7.17807	8.20133	10.2114	11.2306	1.14325	0.491872	35.5661	63.7775	14.554	0.785813	10.5247	62.9112	0.925761	4.94773	5.90828	8.75933	0.0226118	10.2254	0.0892734	4.17041	14.6587	15.5225	13.1257	5.47601	0.06617	18.1111	2.32864
TCGA-CW-5591	2271	0	20.9018	16.8456	11.2118	9.70448	0.682827	0.31106	45.8101	31.4604	23.4214	0.515354	8.73793	88.404	1.28422	5.94451	2.65766	14.0009	0.231178	8.71397	0.0418196	3.64619	12.9589	13.5555	18.9571	11.2435	0.0892713	18.2626	7.8176
TCGA-B8-4146	511	0	5.58824	10.9693	6.13609	2.19527	1.37307	0.0184609	11.704	49.9292	51.8174	0.94378	2.43658	41.0111	5.35307	8.5892	1.78324	3.79112	0.221502	13.8521	0.0536097	17.4383	14.5135	3.64592	20.0505	7.80065	0.298019	47.6096	10.6241
TCGA-B4-5832	155	0	4.35494	15.5498	2.62104	0.585038	0.358539	0.0251117	7.6632	77.9657	50.2391	0.385136	1.83224	51.0179	0.567157	4.73532	6.63577	1.15551	0.0727275	34.7997	0	11.7067	17.7456	2.46473	18.3539	11.2888	0.340522	45.8533	1.23464
TCGA-BP-4770	329	1	5.29525	2.92238	9.86285	11.5479	1.0814	0.037292	48.9901	24.2529	16.7498	1.12271	9.22587	115.373	2.01054	5.44892	2.23919	6.99633	0.108004	8.46772	0.150409	3.27589	8.75154	20.2326	10.402	0.171205	0.15251	14.626	3.74563
TCGA-B2-5633	358	0	10.731	14.4043	8.32283	5.21375	1.65154	0	12.9367	13.5931	21.2697	2.51076	4.62311	30.4638	1.73576	10.3097	7.31664	6.63498	0.0345863	10.4492	0.404593	11.1544	12.4656	11.3606	11.2818	5.06587	0.701735	9.71132	8.69933
TCGA-BP-5184	1133	0	14.2522	10.5908	11.9274	13.7613	0.901642	0.0199666	56.525	15.5059	27.0583	0.986727	7.23779	81.3917	3.73854	6.14977	1.87792	17.4845	0.134928	7.90155	0.0676456	6.50515	13.8001	20.2241	16.0879	6.86387	0.12893	12.9392	6.61115
TCGA-BP-4774	1885	0	10.8209	6.05875	11.9646	12.3233	7.96154	0.0460517	65.4415	24.1963	25.345	1.95538	8.11134	68.1355	2.65057	6.88978	1.60695	18.2912	0.122788	6.09115	0.0891546	5.62853	12.048	20.7701	10.6264	7.5942	0.158597	8.65228	9.70617
TCGA-B0-5700	1082	0	13.0075	7.74609	10.7676	17.7151	2.25267	0	76.7696	22.1357	19.8173	1.14485	11.1581	116.644	1.90971	3.97264	1.85283	25.1931	0.0486047	4.06166	0.0426436	5.217	6.6783	31.099	12.1368	6.58925	0.0284469	6.78729	19.5922
TCGA-BP-5180	2263	0	12.4097	12.5312	8.83646	20.442	6.98763	0.013983	81.6966	11.8912	18.2348	1.50715	5.4327	98.8753	2.19031	10.5769	3.70633	16.4678	0.0424256	6.88233	0.0541414	11.844	13.5488	27.1266	8.62914	13.0573	0.162526	6.4144	6.92095
TCGA-BP-4804	1459	0	16.0004	11.3499	10.6753	13.0679	1.31771	0.0950539	57.4061	12.6776	23.1858	1.44771	10.4474	98.1904	6.02498	9.34599	2.16914	17.3141	0.117982	10.4575	0.0115013	10.8668	17.8434	22.172	10.6687	5.34136	0.337585	12.6627	17.5378
TCGA-B8-5545	522	0	19.4679	5.58105	9.116	9.92286	3.12444	0.0804256	46.694	16.2461	26.8148	0.575625	10.1366	74.8819	2.47271	7.28556	2.89933	8.85276	0.0865152	11.4933	0.0467105	9.52871	18.0373	24.3782	14.1	4.51049	0.311599	16.1256	8.18824
TCGA-BP-4344	1666	0	14.772	6.23269	12.3456	12.4581	7.38941	0.0174135	46.5647	14.2944	29.9055	1.49856	8.21411	83.4587	1.77615	7.09531	1.71426	11.9947	0.163305	8.29292	0.016856	9.89449	14.0233	23.9212	16.4332	7.4444	0.337332	12.057	7.58828
TCGA-B4-5836	141	0	13.7114	4.51801	10.4779	12.7588	0.760963	0.0455319	53.2045	18.8823	26.3883	0.549603	10.0018	71.7078	9.34366	5.59067	1.97111	8.96916	0.0627942	7.44861	0.0146914	10.0119	14.1352	13.2683	15.4871	11.2878	0.372416	18.0084	7.22997
TCGA-CJ-4871	2423	0	12.7092	8.51196	11.1146	8.95276	3.8725	0.10742	66.4431	26.7406	28.6236	0.732216	8.82905	76.2027	2.73916	8.24422	4.90442	14.8379	0.0973525	10.1432	0.0519903	9.97796	12.3935	20.7756	14.8024	3.33937	0.0990913	16.4204	9.10435
TCGA-CJ-5681	552	1	13.6127	1.29201	12.796	16.8087	1.85344	0.0825732	50.3331	109.976	19.6435	0.731709	21.843	81.3372	0.505341	3.06972	5.1101	13.0547	0.0204982	19.5772	0.151866	1.48285	15.5387	22.2598	9.3122	5.55894	0.10664	17.07	1.75234
TCGA-BP-4340	562	1	10.9494	5.83269	7.42981	12.7896	0.847591	0.17558	52.6549	16.5634	28.6981	2.50873	7.46943	77.5617	2.19434	5.66013	1.8321	12.446	0.0949962	5.45508	0.058832	3.55181	14.9493	21.9563	17.5473	2.07596	0.0959345	9.06997	9.674
TCGA-BP-5001	1177	0	10.2514	4.29159	9.75548	13.7424	0.78627	0.119251	92.2532	19.6268	21.5039	3.64338	5.35996	60.1673	8.55165	6.00497	1.84439	23.6951	0.0657849	4.6697	0.0247357	5.96234	9.66131	17.127	4.66653	4.53308	0.143007	6.55746	11.0435
TCGA-DV-5574	723	0	16.1312	12.2291	8.60091	9.17976	6.08634	0	46.2103	20.4114	28.1663	1.08919	10.2905	82.9742	6.39408	10.7986	3.59842	9.52347	0.160832	11.4518	0.0578898	12.1362	20.0113	29.2483	17.5865	4.71141	0.830275	13.8258	8.78159
TCGA-BP-5199	1355	0	18.311	7.08482	10.2615	12.5888	1.79	0.0137523	82.52	19.149	31.7143	2.43727	8.44918	82.0156	11.9932	12.6917	2.41211	16.1242	0.24656	10.1336	0.0599041	9.13691	19.3413	33.7832	11.7027	5.80344	0.612737	8.49789	20.6178
TCGA-B0-4699	110	1	17.586	7.39038	8.2725	5.86337	1.93655	0.0495097	48.3094	80.9311	23.6324	2.01643	11.1686	105.552	9.07543	9.57036	1.33518	11.56	2.03884	15.8288	0.162944	8.1863	12.4627	17.2421	8.76066	3.46398	0.882368	23.4489	18.86
TCGA-AS-3778	43	0	11.6116	5.01518	11.281	16.5013	0.693628	0.0797321	45.7292	10.7876	20.203	1.47421	6.27703	78.5983	3.24141	7.43962	1.92543	20.3758	0.0461834	6.70079	0.0154359	7.96595	10.5954	24.8904	12.6661	13.0458	0.0823765	8.79813	5.29055
TCGA-CZ-5468	59	1	8.32462	3.38143	6.96146	17.8728	1.35909	1.89141	64.215	35.2137	18.4456	0.377714	9.0236	145.804	3.42349	7.74594	17.3605	18.9791	0.0468714	16.9563	0.0429108	5.60295	13.0503	26.0415	11.221	4.59945	0.438919	8.66626	17.666
TCGA-BP-4971	1487	0	14.094	13.8861	8.26877	6.75831	1.53381	0.105888	56.8292	14.1744	23.4798	3.18031	8.37799	64.2385	2.72902	8.52285	3.51137	17.705	0.160635	7.53781	0.192183	9.27218	13.6721	29.5168	8.29312	1.699	0.358967	8.49862	14.9307
TCGA-CZ-5463	662	0	10.7373	9.07028	6.29228	10.1961	0.854378	0.255347	45.3728	21.9838	26.029	0.786594	6.4127	79.339	1.3738	9.20969	2.41592	6.87342	0.0514688	7.97512	0.0570396	10.2189	14.1461	12.8981	14.9943	7.40158	0.171226	12.6801	15.9201
TCGA-CZ-5459	1515	0	10.8451	6.12924	11.6735	14.1116	0.602558	0.0975649	56.4752	20.5814	18.7892	1.48803	8.51524	75.1067	1.29369	10.0269	2.74838	25.8858	0.0618949	5.16187	0	8.54339	9.52754	35.3035	13.4241	9.96517	0.100801	8.71218	6.53812
TCGA-AK-3465	369	0	7.34454	45.8151	8.44409	8.21381	0.133319	0.0594833	59.2101	102.363	20.028	1.3621	10.0625	78.2843	0.40087	2.38283	0.486263	5.32483	0.0512718	6.47558	0.057579	1.14096	7.58473	11.7239	8.56408	8.44647	0.019205	19.9876	1.20549
TCGA-BP-4354	1034	1	15.8309	11.4919	13.4466	8.81706	6.78393	0.090603	40.0186	24.1156	20.3272	1.36062	17.4953	97.4545	5.06625	22.2709	8.63143	19.0066	0.0718479	20.4978	3.9466	18.0651	23.3447	23.681	12.1271	2.69537	3.34941	13.1493	12.0291
TCGA-CJ-4900	1714	1	13.1975	9.564	9.73356	9.58818	3.5472	0.0596817	61.4488	22.2588	25.6755	2.85618	14.3489	95.1353	12.3198	12.5817	3.16522	16.7333	0.768213	11.7175	0.269598	11.702	20.3919	31.3286	6.49999	2.0166	0.449612	8.00654	13.5282
TCGA-CZ-5984	1491	0	14.4515	10.938	9.75656	9.79442	4.18035	0.0413233	65.9387	21.5849	19.7908	0.616168	7.36173	122.383	2.27806	11.0084	4.7524	13.8197	0.045592	5.99326	0.100001	11.8741	13.4603	15.2494	10.5486	6.05562	0.311309	7.47213	12.4298
TCGA-BP-5173	62	1	16.4781	6.10593	7.09464	10.8015	0.67625	0	68.8169	26.0385	22.9699	1.07033	8.07639	118.702	2.65355	6.20263	1.56138	17.0686	0.157866	6.98483	0.0215851	8.51724	15.5177	20.0967	14.7248	5.01219	0.201588	8.85644	13.3913
TCGA-B8-A54H	256	0	15.6596	6.98907	11.3022	16.307	1.33018	0.0534141	72.3059	19.0989	32.6948	1.37672	9.21574	82.0226	2.51977	7.11911	3.91749	26.4674	0.0423572	6.69087	0.006463	8.77545	13.4543	25.136	12.8961	7.76122	0.0862275	9.82929	14.3153
TCGA-A3-3387	617	0	12.2645	20.4621	8.71716	10.9806	1.86836	0.101516	52.6729	19.7317	26.9636	0.976178	10.6421	82.5574	2.57805	11.4073	2.83354	13.0171	0.0760017	8.46468	0.0421139	14.4246	15.315	27.8227	12.7996	6.89491	0.346488	12.1148	8.45105
TCGA-B0-5094	333	1	11.9466	7.10626	6.53603	10.5178	0.85241	0.498335	49.0873	18.8641	12.758	0.855647	9.45329	98.3117	1.28724	7.73627	4.63954	16.8924	0.112462	7.031	0.0292352	6.88458	10.9454	18.7223	10.0496	10.7486	0.16577	7.65199	7.61166
TCGA-BP-5178	1912	1	9.73023	10.5972	8.38351	11.537	0.951555	0.133915	103.484	14.3008	15.7789	0.907112	12.1047	114.756	3.86358	10.5828	9.81305	17.4179	0.0240091	10.8792	0	6.8981	13.3202	21.227	7.53962	5.34869	0.198887	7.37519	6.49047
TCGA-CJ-4904	1792	0	11.0309	3.13269	10.6078	10.7985	0.689692	0.0346188	53.5911	20.4463	27.7221	0.889826	11.5409	96.4007	4.43065	5.49157	1.82401	10.4761	0.052518	6.15028	0.00558508	8.33084	16.1951	14.8662	16.9477	5.39098	0.119223	11.4044	17.448
TCGA-BP-4173	1893	0	16.3461	13.9538	11.9384	9.85454	5.61376	0.10662	40.3765	18.0186	24.6475	1.64171	14.1997	78.3558	15.4026	14.7882	3.2699	21.4699	0.241569	11.1911	0.0958343	16.7926	23.3863	23.2295	11.0409	4.23752	0.698308	11.635	41.5327
TCGA-B0-5108	911	0	16.6492	11.6885	9.9456	9.90264	10.2741	0.0615461	40.9438	14.192	21.4332	1.61254	8.7024	72.187	8.4972	11.924	4.00189	18.6741	0.14854	10.132	0.521287	10.8643	15.0407	19.8282	12.4218	4.42479	0.506711	13.8873	14.5051
TCGA-CJ-4890	2085	0	17.3923	12.2521	10.5741	8.13086	1.6341	0.264141	39.3366	15.7696	26.0551	1.48659	10.4989	81.2683	10.949	12.4617	4.55231	15.8865	0.187894	12.6104	0.195128	13.0238	21.5885	20.4179	11.1916	4.05153	0.93361	13.8865	16.1166
TCGA-B0-5116	657	0	17.2037	8.72193	8.46164	12.6296	0.70435	0.0314263	57.9129	8.78871	23.6722	0.62256	5.8858	88.0962	1.25928	10.9505	3.48407	17.9339	0.0476748	5.4438	0.0152101	5.08443	8.58457	16.1094	12.1412	12.3096	0.0913178	10.1672	4.91076
TCGA-CJ-5682	1883	0	11.8176	6.36005	9.89611	12.263	1.07263	0.0427868	95.3245	23.2605	29.8149	0.902299	9.39548	106.061	6.84242	6.71047	4.14289	12.9607	0.0944133	6.32689	0.0310627	5.12046	15.8379	21.4568	14.1758	8.94546	0.0552573	10.4085	8.48508
TCGA-CJ-4872	1435	0	11.2704	8.92022	8.90508	8.16827	1.97864	0.062562	54.1335	17.4889	29.4712	1.50589	7.05067	69.7643	11.076	9.07846	1.84512	9.02604	0.0884378	8.77408	0.0302795	9.31749	16.2487	13.0703	11.868	5.23023	0.383782	14.044	11.4749
TCGA-B2-3923	362	0	8.11691	72.5843	8.68887	5.15259	1.41939	0.101297	52.3162	148.212	21.838	1.04436	4.39696	77.7015	0.398526	2.98221	0.355812	5.40615	0.0866149	5.89096	0.166692	1.51498	12.2046	7.6963	9.28401	10.4468	0.0130821	25.916	2.20044
TCGA-CJ-4894	841	1	21.0734	11.9519	8.4888	12.0201	1.94217	0	46.9461	11.8576	30.4046	1.08901	10.517	80.1048	2.71684	10.8986	1.89896	21.0169	0.201151	10.7173	0.0363877	11.6203	20.4232	25.7585	11.3731	6.0223	0.252447	8.65939	25.1296
TCGA-B8-A8YJ	431	0	15.4351	6.44512	13.6993	10.2877	1.41452	0.710011	39.5266	14.7724	24.9614	1.43235	8.0163	78.9311	4.39693	7.87867	2.07749	16.3649	0.411837	10.8189	0.0202141	6.19408	9.78984	23.3677	14.199	1.47258	0.229237	12.897	5.96209
TCGA-B0-5699	2741	0	12.1905	5.04848	13.2772	14.7785	1.65901	0	53.0305	15.852	26.4275	1.1477	8.89498	91.6283	6.58427	6.18664	1.75002	18.32	0.0345613	4.73206	0	4.97667	11.2802	17.2029	14.6061	13.0035	0.171935	8.95262	11.3301
TCGA-BP-4334	645	1	6.06621	35.4863	10.9224	10.2242	0.795417	0.0260384	91.5552	90.6564	9.6076	2.88419	4.97353	87.653	0.474265	3.27216	0.19255	9.39688	0.0502744	8.71629	0.0756144	1.26672	6.85509	8.33962	6.90895	10.9021	0.117696	9.48842	2.71142
TCGA-CZ-4865	166	1	14.6846	7.88957	8.02463	15.9008	3.77409	0.0308868	71.845	21.1843	28.0418	1.24129	12.1533	97.068	9.21119	10.3228	3.16433	12.3258	0.0752542	11.095	0.0597958	11.0847	17.659	27.1899	14.9895	5.56986	0.192796	11.5346	16.4302
TCGA-CJ-4876	1955	0	13.4598	6.23285	7.28194	15.2679	0.468569	0.017863	107.954	33.0594	28.5184	1.16434	15.9391	106.386	8.05584	5.92702	2.10319	14.7917	0.12564	6.67002	0.0172911	6.79804	18.2571	25.3194	9.07548	3.93637	0.0692078	11.7415	23.2112
TCGA-AK-3426	885	1	12.7887	32.4914	7.5695	12.6662	0.961769	0.0551721	103.404	24.7699	20.8971	3.79601	9.3588	90.399	57.6816	16.5164	3.22885	26.2077	0.121743	12.5114	0	16.2114	19.5124	23.1625	4.21251	2.18843	0.641271	5.51465	27.0894
TCGA-CJ-5686	2038	0	13.1312	10.0227	9.59824	11.0137	2.29876	0.0268859	53.025	15.7324	20.9858	0.738789	8.09669	86.6018	5.25939	9.08847	2.67161	9.02742	0.0574725	7.47933	0.0195189	9.57414	14.5999	13.36	13.0517	8.44269	0.546871	15.8304	12.2352
TCGA-B0-4819	183	1	12.3492	19.7942	10.0308	9.05748	3.79168	0.164175	66.5364	20.8014	23.2226	2.51017	10.3427	77.0718	15.1508	12.1028	2.59883	24.049	0.24906	12.8401	0.052973	12.3275	15.9239	25.9214	8.57344	2.72342	0.42405	11.0486	23.7609
TCGA-A3-3349	1385	0	18.6589	4.80445	11.8931	13.3556	0.552976	0.454195	50.2861	10.3974	28.4024	1.41899	7.32629	74.1548	5.69439	8.70045	1.97674	17.3366	0.109619	7.79798	0.0183189	9.196	14.5348	17.4994	15.8769	10.6865	0.329948	14.9449	6.85991
TCGA-BP-4989	118	0	11.6217	16.6343	9.85791	8.51953	1.70945	0.0270252	64.3786	28.3305	29.1021	2.17604	14.2426	64.0706	17.061	11.5669	4.34356	14.6974	0.14163	12.7122	0.12426	14.5145	21.5185	27.8464	8.56703	2.04717	0.506078	7.59397	31.0254
TCGA-BP-4325	2964	0	12.8326	7.52185	10.3271	12.3089	6.06308	0.100238	45.4723	27.0077	31.5129	1.89321	7.32152	72.5987	2.26392	10.5705	2.02298	14.3006	0.311042	9.43125	0.0242572	12.8597	16.4686	22.0004	14.6039	9.29574	0.517813	10.5223	23.4941
TCGA-BP-4330	1888	0	13.3508	6.82572	12.3514	12.2998	0.923182	0.0144808	44.568	8.93446	22.529	2.07286	8.54684	72.4419	5.37004	9.05365	1.35695	19.4081	0.0758894	8.0003	0.0140172	11.3439	17.2989	12.786	11.2202	9.62903	0.308573	12.9692	18.1541
TCGA-BP-5006	840	0	11.1669	6.82776	12.6603	14.4047	3.24696	0.0394306	60.3165	21.0965	25.1704	1.50066	11.337	69.495	3.8112	5.71299	1.16633	13.2607	0.0815696	7.17292	0.0190841	5.41851	11.5559	16.9586	14.0796	5.74205	0.0763844	9.50507	18.1113
TCGA-BP-4976	1632	0	15.4379	3.56933	10.153	12.6022	0.290279	0.0655668	59.2346	14.4474	20.9664	0.796095	5.47977	83.3525	1.26589	4.71429	1.76392	12.9355	0.0859036	5.66145	0.0211559	4.6691	13.3032	16.9267	13.894	7.96479	0.162297	12.9735	6.09727
TCGA-B8-A54E	909	0	8.91494	4.83867	11.0965	10.7903	0.740997	0.0212537	51.9795	80.9833	10.7561	1.04128	10.2626	86.5591	1.26974	2.8124	2.48031	7.17475	0.0322427	16.8746	0.0205733	2.04427	10.3494	24.6105	13.3411	5.87787	0.0137241	17.4312	1.77054
TCGA-B0-4823	454	1	14.9791	5.93179	10.8437	12.5943	0.756056	0.0790623	44.6808	16.9445	26.6149	0.821855	7.56176	93.4724	2.28103	7.18446	2.06091	14.8794	0.11776	7.46876	0.0306124	10.1057	13.8555	18.5675	17.3777	8.57188	0.347159	12.4243	12.3993
TCGA-A3-3359	2504	0	11.1933	6.59691	12.3254	12.7488	0.811957	0.0421612	47.5151	16.0842	26.2391	1.90395	11.629	65.4734	4.39253	8.55664	1.74643	17.0241	0.122106	7.90138	0.0204057	10.5541	15.4812	17.3735	18.2738	7.94366	0.46282	10.2633	25.3859
TCGA-CW-5588	2017	0	14.1373	8.36349	10.4261	9.51188	2.74975	0.0514369	47.9015	13.5524	22.4184	0.416355	9.92043	71.8092	0.874414	6.9157	1.89986	20.0752	0.0425627	7.94646	0.0995802	9.95675	11.8561	20.0444	15.6136	8.04775	0.221428	15.8722	6.05
TCGA-A3-3363	319	0	21.7061	20.1612	7.17079	15.751	1.2994	0.0144939	52.8525	29.3883	25.6227	1.72277	9.36287	66.8498	0.38015	10.0824	3.7128	16.9443	0.0239867	9.17937	0.294628	8.77547	17.6206	40.5755	13.5577	16.3051	0.11231	22.484	4.19731
TCGA-B0-4828	307	1	11.3325	5.60952	11.8201	15.0507	2.909	0.115276	85.1064	16.4474	27.417	2.10192	7.74664	80.8501	3.05707	7.35583	1.50244	21.2963	0.101747	5.73917	0.0334755	7.33836	9.97162	19.7429	8.84609	7.96373	0.267972	6.4326	11.7637
TCGA-CJ-4889	1946	0	17.4878	6.2838	11.1708	10.3269	2.36539	0.221137	43.9237	17.7607	24.0003	1.15071	8.45657	81.6625	2.54327	7.31104	3.75603	10.8453	0.237446	10.6758	0.107029	8.50969	18.119	32.8459	11.6691	3.39375	0.152994	14.6224	15.5424
TCGA-CW-5583	2489	0	12.3709	2.87376	12.2318	13.0029	0.683202	0.0552371	49.4824	11.753	25.574	0.947179	5.47429	86.8142	3.47101	4.28851	1.33231	12.5421	0.194256	6.35119	0.0467851	6.24191	11.7267	10.9858	15.7849	11.1224	0.187258	9.42434	8.42945
TCGA-CJ-5679	679	1	11.242	7.27828	7.07592	6.82867	0.303948	0.238798	84.1053	48.5057	15.2123	1.02582	9.20196	102.198	1.88477	8.81603	9.25705	16.0465	0.0548887	11.0365	0.0192627	6.52766	9.82147	28.2302	9.11353	3.09158	0.231298	8.63463	5.18049
TCGA-B0-5120	493	0	13.89	5.7787	11.3978	14.166	8.89436	0.130588	51.9103	11.3929	23.6075	1.30044	7.46478	80.8241	1.7839	6.45229	1.61638	12.2246	0.0540293	6.59878	0.158009	8.73063	11.0129	20.413	14.4771	8.28238	0.326758	10.8053	6.42047
TCGA-BP-4972	1502	0	10.3209	5.81011	10.4888	9.7233	5.10449	0.098105	41.094	11.9927	21.1576	0.96129	8.56694	74.6708	4.09554	6.64516	3.61489	9.3972	0.0676495	8.15791	0.23741	8.79522	14.7167	15.6911	14.1934	4.52915	0.557473	16.4201	6.74372
TCGA-B8-4151	280	0	11.1994	7.95525	6.0168	16.1204	0.25306	0	56.8852	22.3386	22.7401	1.06806	12.3781	86.4417	1.60734	5.53235	1.20272	21.1296	0.02766	6.15901	0	4.0533	12.0425	17.3262	12.4832	11.8447	0.0518034	16.3827	8.70286
TCGA-B0-4700	1980	1	16.8127	13.345	10.1706	8.23127	2.604	0.017946	85.4835	25.837	22.8916	1.86549	18.9489	139.967	19.1284	19.1782	7.35079	25.2206	0.245023	14.7193	0.0781716	12.9708	22.0897	36.1197	9.29488	3.14396	0.753237	10.2993	23.4302
TCGA-DV-5567	910	0	16.4683	2.79531	8.24134	12.6086	0.323343	0	49.1227	17.7472	20.8843	0.719912	7.28759	77.1855	1.11638	6.4762	0.862083	9.2715	0.00394999	7.63756	0.00693107	3.86949	10.9089	15.4159	14.8343	12.5283	0.0554834	14.0343	2.65023
TCGA-BP-4994	1308	0	8.56523	23.4406	7.03125	7.55992	2.89054	0	47.8605	78.9693	17.9012	1.34986	6.63379	91.6143	1.45347	3.38262	1.72451	6.05589	0.185384	6.87002	0.283987	3.84055	14.0502	15.9652	12.7855	5.73626	0.123999	16.7578	5.21705
TCGA-AK-3436	2044	0	7.25672	17.3251	3.02834	8.18159	0.0465939	0.0526222	71.4329	35.554	22.1061	0.709916	8.60019	70.9224	1.76357	11.4488	1.70651	28.4471	0.0217718	6.42529	0	6.27068	8.97542	17.3767	12.7375	8.50377	0.0566327	14.0493	3.09587
TCGA-A3-3347	1610	1	15.3789	12.3752	10.4376	8.44893	2.40623	0.397343	36.837	18.2159	19.6272	1.33811	13.1812	96.0964	2.53647	12.9985	10.8721	15.417	0.140911	11.0707	0.0732614	15.0379	16.2236	19.8419	11.0943	5.08684	0.769728	9.48122	15.8346
TCGA-CZ-4860	206	1	21.5967	7.0957	8.56822	5.61556	0.805975	0.0726746	44.4888	41.4766	13.5083	0.631609	6.59281	143.691	0.741271	18.5806	17.985	7.83603	0.0260591	7.45806	0.1618	4.6951	16.2702	9.80147	10.249	3.03482	0.779006	35.214	10.1982
TCGA-CJ-4642	1628	0	29.4497	6.25073	9.16005	7.8651	1.79353	8.77747	74.9845	20.1413	12.8819	6.71179	6.17113	65.6425	1.31178	6.28155	1.22223	24.6922	1.11741	9.01837	0.108929	1.37643	9.28134	14.3988	17.6189	2.60379	0.29066	8.04489	4.50923
TCGA-BP-4987	1124	0	13.6772	5.54665	11.2894	11.0102	0.832235	0.014081	44.5953	12.9813	25.6049	1.40973	7.71535	62.0696	4.2164	7.47304	1.94425	13.0181	0.133994	7.00046	0.0272604	6.41562	13.4626	18.7166	15.8154	10.0303	0.21822	11.968	12.9756
TCGA-B0-4817	1019	1	6.25706	4.88216	5.63303	12.484	2.39457	0.0893085	61.6553	14.6973	22.6789	1.24606	7.56429	94.5143	4.84747	9.5877	4.00639	24.684	0.107772	6.63471	0.183705	7.67145	9.67885	17.5935	6.46102	3.76388	0.144173	5.80827	16.7249
TCGA-B0-5697	1835	0	16.1183	10.8828	9.91688	16.0508	4.63231	0.0944459	71.3112	23.763	21.6698	0.896696	11.945	141.077	4.88548	7.65376	3.20834	15.0385	0.0855946	9.67411	0.202435	12.456	17.6848	28.7159	12.9084	7.37358	0.348494	16.5673	21.1528
TCGA-BP-4335	475	1	10.2924	9.27297	7.97232	9.13183	2.1316	0.250118	50.6164	18.0888	26.9487	2.49816	6.28983	68.7843	3.38131	10.233	1.56701	15.4572	0.114981	6.58299	0.0807034	10.7539	15.7881	17.8901	8.61882	4.68495	0.323016	11.4515	19.4514
TCGA-CZ-4864	1315	1	9.52653	15.8561	10.2161	12.2664	1.58815	0.025374	48.3157	16.3606	30.7235	1.49718	8.46095	83.2532	2.92087	9.60014	1.53774	20.1319	0.0857351	8.96626	0.0307021	16.3822	20.187	18.5324	14.9742	7.49265	0.294925	10.6026	31.8121
TCGA-CJ-4895	1200	1	22.0951	6.01868	10.3792	12.1648	3.38605	0.287258	47.7663	18.0257	27.8339	1.75156	8.08509	103.304	2.98232	10.7823	4.06177	11.1113	0.0668529	9.88074	0.060826	9.06847	17.3369	24.5704	12.377	4.31242	0.5101	8.87165	11.2125
TCGA-B8-A54K	469	0	14.4303	1.77905	6.97469	13.413	0.0767861	0.0578136	43.8369	10.681	24.3075	1.44497	6.09908	66.2085	2.69573	8.79965	0.779339	10.3197	0.0212619	5.57627	0	5.76431	10.4712	17.077	11.6195	18.282	0.111996	10.6772	2.36236
TCGA-CJ-6027	1855	0	21.173	17.1254	6.68791	12.1701	1.23912	0.0308416	66.4558	27.341	25.1305	1.41905	14.2186	92.0047	17.8075	13.7596	9.82479	12.5959	0.159504	13.6707	0.0373178	16.6499	22.4765	27.0664	9.49434	10.5344	0.657205	11.2336	23.1762
TCGA-BP-4995	1371	0	10.0533	16.9018	8.38452	7.55971	2.41224	0	49.0631	59.0792	20.9874	1.03477	6.97524	86.051	2.5552	4.42102	1.73043	6.81965	0.166736	6.64317	0.216135	5.75586	15.1926	15.776	14.1539	6.6545	0.168797	14.6035	6.29975
TCGA-DV-5569	355	0	16.2412	4.30065	10.5616	13.1246	8.16626	0	60.5585	22.8333	25.866	1.16419	11.6735	93.1827	4.15548	10.0953	2.35708	13.5615	0.0744977	7.09302	0.107653	9.22624	12.805	26.1118	12.6558	7.23848	0.194923	13.2984	15.1891
TCGA-B0-5399	652	0	13.0017	10.27	12.349	13.7991	2.87968	0.268064	71.7152	13.3404	29.0995	2.03548	7.65064	72.4032	3.73369	6.55012	1.65434	19.1028	0.147877	5.79846	0.0457909	8.86332	15.825	15.3014	10.8322	9.9032	0.112004	9.16965	14.5243
TCGA-B8-4622	181	0	9.98562	11.6119	10.9332	12.7268	0.995557	0.0558688	42.9827	13.0622	27.7089	1.39636	8.11818	68.9476	5.16939	6.4351	3.40626	14.957	0.03082	7.1585	0.0270401	7.44963	14.4136	14.645	12.4573	7.87935	0.240507	13.1409	7.56299
TCGA-BP-4769	1876	0	15.8986	0.751369	10.6529	12.3741	1.28718	0.122234	42.4953	17.7656	23.8106	1.25723	8.14769	83.7345	0.737882	7.27833	2.42318	9.29124	0.122819	9.88259	0.0845146	3.5096	15.8194	19.0819	15.5918	10.9283	0.0451027	18.3266	10.399
TCGA-B0-4833	2386	1	10.4129	7.1995	9.77331	19.0615	1.90222	0.285147	76.5403	18.1402	26.493	2.55108	14.3843	70.0206	6.9312	8.51306	1.32987	20.6009	0.153726	7.59279	0.0376388	13.4467	14.0254	17.8926	6.98576	6.41216	0.267822	7.58438	25.0765
TCGA-BP-4161	2746	0	10.9115	11.1196	13.2438	9.07558	5.03753	0.032211	47.3209	18.4918	28.0558	1.77023	8.89948	67.4933	4.86955	9.07229	4.5555	21.3817	0.0888461	8.56665	0.0233849	13.0464	15.7542	16.4285	12.4306	5.0397	0.634388	13.4275	16.9174
TCGA-CJ-5677	782	1	12.6486	11.3143	7.07938	13.2457	4.38006	0.0403404	82.3166	21.4282	21.8572	0.610105	9.38324	105.779	1.36666	11.4248	3.73822	16.9374	0.0556345	10.9933	0.0488112	7.19388	13.0958	17.1122	7.59484	3.45583	0.221416	7.43015	6.98167
TCGA-CJ-4887	932	1	10.7191	15.1544	7.77104	12.9716	1.43056	0.0171648	69.8275	27.642	24.0565	2.0841	10.825	84.8395	8.06612	11.4613	3.80595	22.3327	0.0852207	8.54576	0.0498458	13.8043	18.5401	24.4458	8.18278	6.2506	0.376849	5.69812	20.0708
TCGA-BP-4758	2208	0	13.0745	7.53312	10.0227	16.7221	2.48392	0	88.6132	13.3064	19.1167	1.68999	8.55434	99.5451	6.21023	10.0423	1.2561	22.0291	0.168478	9.17987	0.0332168	8.58536	18.6118	16.7286	7.95398	4.96817	0.194995	7.0598	16.8081
TCGA-AK-3451	1481	0	6.41222	11.7863	10.5097	15.1554	0.356013	0.196934	115.355	92.2328	29.8661	0.866954	36.9039	76.1605	2.91739	11.5261	2.01252	28.5267	0.00603547	8.86888	0.0105905	10.8152	10.5469	13.1905	9.12545	12.1753	0	17.5261	5.93289
TCGA-B0-4838	834	1	13.6387	10.2134	6.31756	11.2018	3.44758	0.0717304	43.606	27.7865	27.2093	1.47447	15.6178	63.7711	1.03213	9.11573	1.91661	10.9722	0.111291	9.18238	0.0867924	11.6451	17.2929	18.4917	11.0793	6.25357	0.208433	10.6121	43.4595
TCGA-A3-3357	2688	0	14.0915	5.47506	9.81417	7.93718	1.6036	0.220112	46.0204	27.86	17.7758	1.7817	14.8147	79.6679	0.924459	9.6764	3.28831	17.1947	0.0553555	5.81724	0.0814662	10.5424	12.708	20.889	12.8619	7.31854	0.200658	11.3905	10.4278
TCGA-B0-4706	65	1	14.9671	10.0859	10.7265	15.0098	0.783043	0.518819	70.0759	13.9863	24.1645	2.39115	10.4702	62.321	15.8298	7.4462	1.26252	21.3461	0.065047	5.77016	0.00760923	7.01461	12.5935	17.6864	9.2364	8.28888	0.182736	5.79668	9.17208
TCGA-B0-4718	616	0	17.6272	22.5783	6.66472	8.75388	3.4689	0.597726	66.1933	22.0883	25.4981	2.48004	7.27074	59.1447	2.82115	8.74815	1.91878	22.0264	0.0788498	6.52458	0.0251561	7.41221	14.0352	26.1891	7.71755	3.12113	0.40275	8.42931	11.8626
TCGA-GK-A6C7	61	0	11.3805	4.15382	13.7013	14.6883	0.484439	0.015041	51.8405	18.7058	25.0361	1.31361	9.17101	101.697	7.0352	5.59372	1.69098	19.8172	0.118237	9.28046	0.0727971	7.23767	11.4328	23.7938	14.7345	7.04329	0.106836	9.81191	14.5085
TCGA-CJ-4901	1450	0	16.2538	13.0075	9.83127	12.6014	3.30858	0.146774	51.5782	24.6339	21.5428	1.3826	13.0966	93.5005	6.67744	13.1097	4.56197	20.0648	0.148442	10.9703	0.0710377	14.7928	22.0591	23.686	8.66136	3.42306	0.684496	9.26225	29.4971
TCGA-B0-4713	202	1	10.4778	4.47983	6.52542	12.6691	0.640049	0.0680336	60.3682	16.1574	13.4238	1.4009	9.99123	73.4086	3.28792	11.7785	1.31801	45.2632	0.134485	6.21623	0.109759	8.67455	10.7736	11.2464	6.11788	7.33368	0.190369	14.0433	10.4084
TCGA-CW-5589	2378	0	14.4615	5.99596	11.1706	14.0118	2.82511	0.0496594	57.4361	13.6835	25.3718	0.92382	8.82372	95.3489	5.74055	5.87467	2.63751	14.2293	0.038809	7.16706	0.0640927	7.58339	13.5489	20.5357	16.73	8.73629	0.192399	11.1874	6.96462
TCGA-A3-3358	1307	0	10.3981	8.81926	9.17648	10.0867	2.18897	0.0772555	50.3967	24.2722	21.8231	1.12452	17.6167	71.5218	4.56849	12.0817	3.29535	17.4097	0.138508	7.972	0.0498548	15.6597	14.0903	27.9976	11.9613	6.03655	0.332574	16.5264	9.17844
TCGA-BP-4974	211	1	17.6482	2.76268	11.1165	8.97463	3.42409	0.0216644	42.9728	14.231	27.7255	2.47353	6.47892	58.4106	2.58855	10.0413	1.73472	16.5008	0.0956092	10.3519	0.0891258	6.85052	14.945	23.6398	14.4329	5.37081	0.167872	10.5654	7.97146
TCGA-B0-4837	1378	1	15.4599	2.71656	10.0257	12.8669	0.854045	0.497273	58.2974	18.8931	21.5259	1.8263	7.92121	63.8059	3.43555	9.72718	3.08288	14.1957	0.104053	7.4365	0.0414959	6.84507	10.4826	27.7938	9.09227	3.51416	0.365394	7.83759	3.32253
TCGA-BP-4351	970	0	11.0777	5.36879	6.39334	11.2972	0.423647	0.437447	63.1735	15.0168	29.541	4.29413	5.55681	64.9659	4.92668	10.3189	2.81576	25.4287	0.0754117	4.68594	0	6.69334	11.2328	28.6673	8.12306	4.42827	0.188315	7.88463	4.7546
TCGA-CJ-5678	574	1	10.2793	12.779	11.2715	17.4002	3.56838	0.0407848	124.274	30.121	26.213	1.64197	10.6049	118.826	9.30054	8.25996	2.69081	25.2495	0.0703091	8.49671	0.0789581	14.9204	15.3189	31.0277	9.88777	9.85256	0.223855	14.0453	25.1485
TCGA-CJ-4888	1567	1	20.7763	12.01	9.02903	10.3316	0.915538	0.124079	51.9238	20.8756	24.5023	2.00283	13.8522	91.7426	16.3823	12.4146	6.99308	17.2835	0.134995	12.2268	0.0533805	14.1074	18.6981	26.3181	10.2343	4.09378	1.5045	9.94724	17.767
TCGA-BP-4970	433	0	14.7331	8.94622	7.91813	10.8526	2.8196	0.0937735	44.8866	11.8045	25.0585	0.714659	9.05497	82.1286	3.88663	7.71884	1.93465	10.2002	0.247155	8.14318	0.0151286	9.80443	19.3183	17.1037	16.6593	11.2276	0.417137	12.7732	18.5846
TCGA-BP-4992	501	0	6.76342	15.8069	7.14952	6.23079	2.3606	0.036836	67.3397	12.6253	21.2284	4.08805	8.67938	41.2723	9.86271	8.16217	2.19194	27.7788	0.0431813	7.40629	0.0623993	10.5011	7.94779	20.295	2.47512	1.26834	0.27354	3.18204	15.1562
TCGA-B0-4818	510	1	9.70048	6.17494	10.8129	18.1886	2.06042	0.0454048	56.4469	16.5606	28.1842	2.13425	9.52374	79.9582	8.42442	7.16825	1.03002	20.1479	0.0396587	7.68007	0.0146504	8.81436	15.8483	18.8846	13.3125	9.80549	0.185688	11.3059	16.8295
TCGA-BP-4983	1413	0	13.2356	9.04281	8.33189	7.69486	1.80418	0.866022	51.5556	25.9413	35.1497	1.34487	12.0223	86.3995	8.33465	11.2938	19.4254	22.2994	0.444993	16.9497	0.074365	9.01236	21.1932	47.8344	10.515	3.53978	1.02823	12.3805	25.2294
TCGA-CJ-4874	2283	0	11.578	6.46219	11.8041	13.2347	1.11719	0.015946	59.0715	18.5404	30.8874	0.822003	9.39679	90.8161	6.72662	8.33858	2.1299	18.1997	0.101161	7.88242	0.0154355	12.7975	18.5968	12.7744	16.9904	6.34265	0.25742	17.9072	14.4567
TCGA-CJ-5684	2231	0	12.6993	5.01905	11.6267	13.4972	1.26975	0.0167723	70.9437	17.6636	25.4487	1.0861	9.15879	83.9888	6.64748	8.07917	1.55229	15.4018	0.085585	7.64258	0.00811766	8.76083	16.4617	20.7209	11.2434	8.35299	0.216607	12.3402	16.7268
TCGA-BP-5000	563	0	13.0064	8.06065	6.9747	12.0956	4.03839	0.0425752	85.8489	14.2716	18.5183	1.40873	8.48173	87.898	3.81529	6.79793	2.13171	20.1498	0.062631	6.68814	0.0206061	7.57466	13.7229	19.1965	7.19808	6.70036	0.247428	5.54254	9.24095
TCGA-BP-4341	1589	1	10.6645	4.44994	6.46761	15.757	0.909448	0.453693	73.8665	14.5183	23.8319	3.22857	7.63739	71.8243	4.68881	6.96813	1.01737	25.4078	0.0509829	7.31118	0.0162655	4.05923	11.9243	26.4217	9.91994	5.72095	0.162757	8.79824	7.35122
TCGA-A3-3343	945	0	12.5461	13.044	11.2348	13.3485	1.1568	0.144494	43.0945	10.4648	20.7422	1.4774	9.48333	69.0459	7.7317	5.44082	1.31894	20.7273	0.0354267	6.53004	0	8.6048	14.3858	15.1647	11.8516	10.3484	0.228076	12.4766	8.02472
TCGA-B0-5698	2583	0	10.6837	11.7903	9.7792	10.4846	4.05888	0.0144492	55.6336	39.4623	23.6606	0.861801	9.31382	85.3234	3.93714	9.90183	1.88489	9.59281	0.0478254	8.31585	0.0629397	8.99741	13.7431	12.4135	11.2577	5.1025	0.177275	15.5376	24.8947
TCGA-B8-A54G	53	0	12.9906	26.3546	9.06003	14.9522	2.04432	0	65.6578	16.0771	33.0621	2.83843	13.581	98.6435	1.76221	17.6916	3.55186	23.7708	0.0697478	14.3548	0.117066	19.4931	28.299	33.4391	8.68551	4.3852	0.22718	9.86121	33.879
TCGA-CJ-4892	1521	0	13.9809	6.92349	11.0375	15.8375	1.21152	0.0480091	66.4304	16.0414	27.3937	2.68618	11.2748	85.9836	7.15875	8.55885	2.61643	26.8247	0.0860738	7.70632	0.0154907	11.5487	16.166	23.5098	11.3942	8.7898	0.320342	7.29337	20.4864
TCGA-BP-5004	1126	0	12.9115	8.44944	7.91409	11.2751	0.38605	0.0455943	45.1923	18.2378	16.5198	1.5151	8.0043	69.5874	1.40347	6.65179	2.29166	9.95642	0.0503042	9.36934	0.0606851	5.73846	11.2966	15.4274	13.6965	4.20106	0.0956851	8.96373	6.76861
TCGA-CJ-4870	1498	0	9.64611	2.63567	6.76011	19.2132	1.35664	0.197119	72.3888	17.8058	22.9585	0.908487	7.86169	86.8483	2.98977	4.74759	1.39762	18.3533	0.0494276	5.38861	0	3.66142	11.6998	17.8164	15.9032	12.4786	0.127285	13.671	5.01465
TCGA-CJ-5680	768	1	14.4516	3.38667	14.1467	17.3955	0.979657	0	67.6189	28.3842	18.8208	0.67312	17.7352	88.7296	1.7032	4.80359	3.67356	9.90998	0.0400228	5.09965	0.00780314	3.209	13.4197	15.1965	13.392	6.99904	0.0728751	13.7031	6.42851
TCGA-B0-5693	3076	0	15.937	2.66952	13.4118	11.7035	0.912437	0.309373	61.572	23.6861	28.5816	1.19396	8.72813	70.1492	2.83735	5.84753	1.78522	16.4408	0.105411	8.16336	0.114503	5.75708	12.6501	21.3909	13.6501	6.24602	0.141015	12.2511	8.40048
TCGA-BP-5181	1495	0	14.4314	7.59617	11.2799	15.8586	1.53774	0.0479087	62.729	11.2637	23.9842	0.782396	6.59786	82.0337	3.19957	5.97979	1.59609	12.4409	0.0308336	5.19287	0.0154583	6.46813	13.4137	18.2951	13.8272	11.9034	0.10312	8.2665	6.22442
TCGA-BP-4332	1133	0	18.641	5.00647	9.65597	12.8957	2.12757	0.148247	46.218	20.208	46.3571	2.01401	6.60635	80.7356	3.32421	9.57503	1.83662	9.99237	0.124942	8.23582	0.0318891	7.44543	13.8953	14.2364	14.1113	13.5301	0.191454	12.768	7.07807
TCGA-B0-5701	1732	0	13.0193	7.33519	11.1458	14.3846	0.435354	0.0247385	72.7221	41.8928	18.7861	0.526963	11.9223	96.3945	4.72217	10.802	9.62425	21.3302	0.0477646	8.17589	0	8.26618	7.54938	32.6074	15.093	12.2522	0.367411	14.3614	7.07926
TCGA-B0-5109	587	1	20.2345	12.9562	11.1634	12.0458	1.19819	0.184111	52.3704	40.8724	26.5923	1.07457	20.5523	91.3444	50.6363	11.3022	3.31433	25.323	0.0736344	11.732	0.151484	6.83773	16.9343	15.6929	11.1325	17.537	0.665759	10.9745	12.8717
TCGA-CJ-6028	1625	1	11.7583	9.82037	10.2517	5.71174	1.52958	0	36.3177	27.885	26.9719	1.27693	11.0315	73.7851	9.39441	12.7536	4.22096	8.15698	0.529886	15.7289	0.107097	11.967	21.728	14.6922	14.9187	4.74319	0.714427	20.24	25.4575
TCGA-T7-A92I	356	0	8.31732	5.50335	11.9531	14.5055	4.33911	0	53.3726	29.1202	23.221	1.58551	7.6914	81.1928	0.318388	4.03238	2.72505	10.7272	0.0641574	15.0317	3.58884	2.2494	13.0408	23.3986	17.1428	7.81283	0.0182058	25.027	2.79653
TCGA-BP-4801	1124	0	14.6832	5.91507	11.7216	12.4785	2.20317	0.125489	50.3301	13.7121	19.5057	0.922211	8.06995	90.727	2.63994	6.38257	3.73726	11.7252	0.108166	6.53579	0.0986955	10.0598	14.1381	14.9348	15.8694	7.31084	0.121548	9.69285	10.5552
TCGA-CW-5590	1075	1	13.9514	10.1453	8.58822	11.8815	0.368787	0.0750449	69.312	18.0117	25.0108	1.31721	8.73998	66.0383	3.40077	7.32974	1.89549	16.5632	0.0620978	6.20576	0	6.65068	14.0873	18.6499	11.2599	4.07643	0.193835	9.43339	10.4695
TCGA-BP-4771	162	1	18.5819	11.5162	11.883	13.7876	2.28615	0.106393	46.3158	16.7533	22.7418	2.52531	15.5398	79.2332	7.46345	14.4294	4.49225	26.8848	0.29765	10.9463	0.0441371	14.9189	23.2613	28.5916	10.0495	2.33614	0.745894	8.71774	32.8478
TCGA-B0-5110	1092	0	14.1538	3.17907	13.3758	11.5191	5.32142	0.157636	44.849	17.9652	30.523	1.14913	7.3748	68.7297	1.8248	7.6752	1.40653	13.0255	0.125609	10.2419	0.0678176	9.10017	13.5331	10.2382	14.9098	7.23697	0.14703	16.9331	15.2651
TCGA-MM-A84U	700	0	13.3882	6.42717	7.99004	16.2469	1.16958	0.153148	87.7026	22.5262	18.8127	1.54723	13.5433	103.327	3.68206	7.12602	2.15631	19.8927	0.0573284	6.34615	0.0211778	5.69873	10.0039	32.2887	8.82976	4.39933	0.282548	8.6169	7.86703
TCGA-A3-3367	2270	0	11.8502	7.96208	10.9182	10.332	1.04202	0.0378101	50.1637	13.4475	26.4175	1.71282	6.39613	62.3176	2.24049	9.71898	1.28004	10.0743	0.053883	3.07482	0.0121999	7.78847	9.24318	12.0648	14.5147	10.0539	0.19532	8.83912	4.8343
TCGA-B0-4827	885	1	22.947	3.86805	10.2631	11.8559	2.80416	0.253891	48.7015	19.4078	18.8808	0.717297	9.20342	83.2805	4.41993	7.18835	2.27274	48.785	0.0700294	8.84198	0.109946	6.18491	13.6751	23.7407	12.4115	3.82805	0.500462	11.8395	7.91906
TCGA-AK-3461	853	0	10.4263	6.36761	10.8723	13.7762	2.43046	0.2185	45.8838	27.31	28.6772	1.52662	9.20001	71.4112	9.58329	8.29317	1.29262	16.9781	0.123549	7.08179	0.0105753	6.92442	12.0743	16.6098	14.1219	7.34283	0.112874	10.4716	18.8848
TCGA-B8-4620	226	0	11.5263	4.0166	10.6288	8.32471	10.2499	0.358001	56.5183	19.9149	22.9904	1.74009	6.20887	60.6735	3.09434	7.08467	3.93908	7.03992	1.61808	8.87488	0.0472554	9.99271	10.3398	14.8532	10.7688	4.93963	0.315234	12.8344	3.92739
TCGA-BP-4768	400	0	11.4948	2.19221	8.46203	14.7777	1.42108	0.0418224	64.5541	12.2154	17.4616	1.03341	5.57178	121.406	0.365642	2.70585	3.60171	15.9222	0.00576783	3.8658	0.128198	3.46071	10.7852	20.7073	9.09388	11.6354	0.0270059	9.348	4.74275
TCGA-CW-5587	2226	0	11.6812	8.88904	11.6346	12.0758	1.52966	0.0147655	51.4401	17.2802	22.9836	0.528401	10.0392	70.7674	7.35818	8.22332	2.33562	21.6054	0.116072	7.96907	0.00714639	12.6956	19.758	14.3575	14.714	5.98698	0.429053	13.5662	22.1252
TCGA-B0-4839	1639	1	13.5737	9.99317	5.95958	11.3548	0.967553	0.0331131	96.093	26.0324	20.9407	1.41776	6.86345	77.9969	10.5064	7.58353	2.18849	17.9583	0	5.81232	0.00801324	9.61927	12.8197	18.4675	8.99226	5.18995	0.288658	9.90192	7.21266
TCGA-BP-4763	1270	1	9.3536	6.38786	10.5961	8.49988	1.40535	0.137083	47.3186	13.2756	25.393	0.547509	3.87821	99.741	2.42193	7.63018	3.68658	8.13619	0.200871	8.99901	0.0580539	12.3897	18.0222	9.56682	17.0904	10.4879	0.165972	17.2125	6.79628
TCGA-BP-4759	2372	0	12.2597	7.91285	9.41091	12.2291	0.149482	0.0750318	83.4294	12.3426	22.0142	0.70324	6.36728	69.3351	2.613	6.82246	1.59346	14.739	0.0434609	4.93287	0.0217889	5.67336	12.6195	13.1904	10.6953	4.74536	0.0484502	9.91848	4.9213
TCGA-BP-4975	1433	0	11.7267	2.79254	10.1127	11.4319	0.954888	0.779709	50.151	12.2944	22.7224	0.996529	5.6707	75.1694	1.96241	4.7443	1.33031	11.7281	0.335164	5.80986	0.00980191	4.81635	12.0599	13.343	17.2933	7.97737	0.241932	9.40419	3.40358
TCGA-DV-5568	370	0	14.5677	8.88431	9.17101	13.329	0.727478	0.0501739	89.5501	21.7525	22.0104	1.06877	17.4183	81.6715	3.09497	9.11774	3.16727	22.2305	0.0322915	9.57797	0.0242838	5.57444	12.2602	24.0913	9.32529	4.3489	0.0863965	8.48575	8.48733
TCGA-B2-4102	202	0	13.8294	11.5982	11.6009	10.6456	4.03429	0.0499998	45.2515	12.2704	24.0948	1.14316	8.78351	77.1934	2.99923	8.21244	2.09135	17.3844	0.0528663	7.59443	0.120998	12.9218	14.7854	15.8087	13.5888	11.1834	0.559629	13.636	12.1838
TCGA-BP-4177	1670	0	20.6393	17.9853	8.49567	16.7195	1.01713	0	57.0228	17.9968	22.7936	0.898749	5.78849	79.9733	1.0422	7.64399	0.978356	8.38222	0.109601	4.79591	0.0209802	4.67149	13.4191	15.5258	15.9004	13.2858	0.0279912	13.0415	5.43954
TCGA-B2-A4SR	507	0	12.7082	5.75459	8.26086	11.3351	0.500682	0	39.6989	14.7303	31.9649	1.72351	6.20442	72.5029	4.28719	8.37333	1.78266	15.4822	0.0583295	7.79236	0.115701	9.56948	19.013	17.1062	14.5088	9.22903	0.118743	11.4543	8.77443
TCGA-CJ-4644	336	1	10.0151	5.27605	11.895	12.4539	0.898064	0.0355878	64.9634	30.1367	26.6815	0.705002	12.2471	93.4722	5.25041	5.75789	2.96268	15.7142	0.0417181	6.92818	0.00861212	12.4899	15.0928	15.8315	14.8619	7.05807	0.356191	12.2615	10.6882
TCGA-B0-5107	927	1	22.1984	17.325	11.1803	23.3144	1.74558	0.158241	84.0228	16.5012	25.2385	1.32582	20.7384	107.558	1.20412	14.921	2.67757	22.8229	0.0775943	8.64141	0.102117	6.52505	17.8368	43.9464	7.03308	5.13374	0.113534	5.95311	18.5683
TCGA-B0-5115	797	0	16.0422	5.70489	11.3767	11.4124	1.03508	0.12532	58.0834	12.9602	26.1374	2.18897	6.85787	72.4369	4.07441	10.9592	1.72674	18.1748	0.142586	5.54933	0.0379087	10.0245	15.2767	14.7653	12.5031	8.71632	0.222537	9.49315	12.2651
TCGA-CJ-6033	224	1	18.2217	4.73835	7.23751	13.7867	1.18187	0.0562751	79.6094	24.204	26.0939	1.1328	11.2851	94.6841	3.31074	8.70433	1.58493	13.8747	0.0291039	7.54315	0.0136184	8.39681	15.1403	27.8129	10.7861	4.66589	0.526907	12.4186	7.75337
TCGA-CZ-4862	1843	0	15.4136	11.34	9.80093	10.5922	3.07481	0.172687	39.5443	18.0927	25.7473	1.64611	8.48686	71.087	4.49781	10.881	3.96815	15.0855	0.211364	10.7698	0.125369	14.7195	23.0021	24.7292	10.5962	2.15243	0.390281	17.6679	31.0618
TCGA-CJ-4640	1998	0	16.8996	13.0312	8.74058	12.2132	4.78982	0.061978	75.5567	27.8505	26.4964	0.620499	11.6582	100.554	3.72527	9.99472	3.56271	12.7557	0.0705172	9.42294	0.0449953	13.1674	25.6919	19.5918	13.0633	7.66541	0.220115	12.7898	26.3995
TCGA-AK-3434	2087	0	10.9855	10.6743	7.34029	14.5348	0.913885	0.0470483	75.3995	21.1498	32.2615	1.62354	6.5814	75.8981	6.88978	6.83891	1.63629	20.1508	0.116794	6.88196	0.0569275	6.66368	15.8865	16.2091	13.1974	8.51452	0.0911412	15.9376	9.94413
TCGA-CZ-4854	1404	1	10.3353	8.43127	6.84817	9.61401	1.04258	0.190742	57.1735	22.1021	20.0596	1.35643	9.41684	111.017	1.13312	8.25882	4.43836	18.518	0.0485644	7.48182	0.120723	7.60691	12.5952	23.4208	12.1078	8.26106	0.151591	7.41054	11.1708
TCGA-BP-4326	1625	1	10.5737	1.86907	6.98807	9.54196	0.86017	0.0863517	41.6607	10.6555	16.9597	1.52057	9.8187	52.6991	2.79961	9.25703	1.24718	15.2981	0.113135	7.13974	0.104484	3.96078	9.51035	14.8521	9.82278	3.46484	0.223039	13.7756	4.68187
TCGA-CJ-4875	2353	0	10.2957	12.8187	7.0276	10.6533	0.810488	0.0192199	86.9762	28.2074	30.1295	1.70314	8.31588	80.4846	6.65136	4.57463	2.17412	18.8389	0.0821705	7.72192	0.0651159	8.35095	12.5612	22.8283	5.9992	6.79778	0.136519	9.45918	12.1325
TCGA-AK-3425	3343	0	11.8229	10.5276	7.82627	14.1298	1.51871	0.687059	52.8526	20.2614	24.9852	0.719218	11.8507	82.3747	5.66353	8.77448	5.22133	17.7422	0.0379016	10.7756	0.0190018	9.40238	14.429	27.5124	11.7601	12.8368	0.392951	11.3829	12.9168
TCGA-CZ-4866	1768	0	13.88	9.92962	11.0685	10.7427	0.54618	0.00973324	66.2571	42.6093	18.177	1.20252	14.7237	85.9669	0.872225	7.8008	3.16244	14.2166	0.0214774	10.948	0.0706622	4.54291	10.0893	21.4929	18.3971	4.45594	0.169696	16.6741	3.94252
TCGA-A3-3352	561	1	13.9085	4.36554	12.1577	10.8916	0.878505	0.0217759	59.008	14.5906	29.2813	2.14765	6.61853	55.488	6.25877	6.00827	1.55243	15.7741	0.0210222	4.71418	0.00526968	9.31624	13.4271	17.1202	14.4542	7.77978	0.189828	17.1748	11.0751
TCGA-BP-4993	177	0	12.5645	7.40503	9.86936	14.4278	0.96308	0	64.0176	16.7763	25.9222	1.33804	6.82756	86.533	9.97821	6.57242	1.73715	12.9979	0.0994115	6.17116	0	6.00669	14.8517	23.8016	13.5756	8.16919	0.0775768	11.3607	13.3585
TCGA-B0-4703	182	1	16.155	6.48256	9.80578	11.2091	1.31655	0.178021	48.9495	15.0542	27.9443	1.21347	11.4397	65.2437	2.99488	12.1085	2.29816	25.5472	0.127221	11.0587	0.0391641	8.76834	16.1564	19.1836	15.8911	4.09236	0.491165	9.68968	18.1835
TCGA-CJ-4882	1883	0	20.2387	6.62323	11.5947	11.8006	3.22602	0.89611	50.6819	17.4215	24.0915	1.95906	16.176	91.3572	7.83446	8.80014	2.22068	15.2864	0.331728	9.04795	0.102721	8.03701	19.2397	25.0105	10.8875	4.85882	0.456824	9.483	11.2585
TCGA-CJ-5672	1972	1	12.2611	9.70986	7.41287	12.2335	1.98318	0.0716723	72.3179	23.1325	18.4699	1.26208	16.4434	103.58	3.06343	7.99815	2.77425	24.7757	0.10214	7.34503	0.0346888	13.4421	18.5538	28.433	11.2216	3.8827	0.169696	7.78857	19.2818
TCGA-BP-4998	932	0	15.1164	15.7632	8.20339	9.43131	3.57814	0.0245192	40.0935	14.7915	24.8516	2.08394	9.14447	66.6894	3.28692	9.24371	4.27083	16.3768	0.148786	7.32522	0.10087	12.5756	19.0054	30.394	17.6507	8.10473	0.166244	13.4549	11.1517
TCGA-BP-5191	967	0	9.02764	19.0682	6.80208	10.8938	1.37498	0	95.4556	9.62527	10.1608	1.67556	5.97554	94.7813	5.84106	13.6008	2.1979	18.492	0.0312928	5.71945	0.0274549	10.3603	12.2455	14.3813	4.34062	3.62511	0.231987	4.944	10.0019
TCGA-B0-4691	139	1	14.3903	11.4925	7.97165	18.7733	3.23478	0.051095	87.4523	23.0161	17.7715	1.41491	11.675	99.1052	5.96854	11.2927	6.33866	27.5736	0.098653	10.3638	0.173107	10.5392	14.3395	25.339	7.06144	4.86036	0.263948	9.74076	21.7493
TCGA-B0-4712	1337	1	12.8826	16.9381	6.48411	8.1532	3.80723	0.0629143	93.5431	38.088	25.8143	1.34016	25.635	135.747	6.58906	17.6486	8.35255	19.3326	0.0563984	12.4656	0.0609001	15.3732	14.1089	27.0004	11.838	5.93556	0.710948	10.1928	20.3714
TCGA-DV-A4VX	1626	1	5.0371	11.4227	11.1483	18.9971	1.05289	0.0709914	137.286	20.3584	22.4743	1.44164	19.3006	125.859	2.56884	11.657	6.33246	19.619	0.199076	11.5716	0.0572655	8.42675	9.82112	18.186	9.42508	13.5581	0.122243	5.68608	6.43484
TCGA-CW-5584	164	1	13.9972	7.00815	14.4083	16.1792	3.70318	0	53.2151	17.9815	19.4352	0.495622	10.7771	66.147	1.90988	5.33139	2.45003	11.7162	0.0363669	6.18251	0.0300298	5.68323	13.1875	17.6717	13.5882	8.47709	0.140227	9.66708	5.80052
TCGA-CJ-5676	2575	0	12.683	12.8698	8.68866	12.4878	2.03149	0.0202589	109.472	13.2564	24.2347	1.13064	8.13464	112.583	2.52394	8.68523	1.93351	16.6984	0.100583	9.31754	0.0392207	7.74364	16.7492	28.474	8.2719	6.2166	0.248554	8.64964	9.1914
TCGA-CJ-4886	1952	0	15.1324	5.95417	12.4974	12.2505	1.24676	0.0168378	54.6432	15.6626	27.5585	1.06165	8.772	72.4443	4.57572	8.48286	2.51555	12.8229	0.253113	8.0665	0.0244481	9.02439	16.3927	17.4698	14.7019	5.17607	0.347924	17.6882	15.6291
TCGA-B0-4824	1657	1	12.5939	9.96203	10.3744	15.1597	2.48097	0.179504	62.1023	17.5442	30.4225	2.41847	10.6155	79.6249	6.11395	9.24431	1.41555	25.3386	0.278503	7.87706	0.0434393	13.236	18.8468	19.7138	12.2669	8.59114	0.37671	10.9167	28.4728
TCGA-CZ-5451	1668	0	9.31281	7.99662	10.112	16.8486	0.345918	0	62.1012	14.5805	21.6564	0.870912	7.9384	97.204	5.78566	4.43626	2.05998	26.4593	0.0596392	5.67381	0	6.36587	13.2551	18.465	15.0728	9.76772	0.0888492	8.63312	6.74684
TCGA-CW-5580	1964	1	12.9964	7.61467	10.1789	8.97785	1.60101	0.0358936	44.8479	15.1695	25.2855	0.575983	8.60745	68.2303	2.44073	9.12634	2.11651	8.34955	0.108904	10.2503	0.0173722	8.7507	10.1286	13.5832	13.6814	10.6121	0.224049	9.6345	6.14425
TCGA-B0-4816	1371	1	17.8157	12.4405	7.49853	15.3291	5.38124	0.0908292	50.7117	16.9572	27.1165	1.75236	9.3288	86.5247	7.15632	10.6531	1.39581	18.9759	0.0590535	8.38802	0.0376806	13.1405	14.8286	26.6366	12.2043	3.43838	0.234604	12.7763	11.6252
TCGA-BP-4338	2859	0	20.4444	14.1715	4.80891	9.40549	0.909715	0.552656	45.5297	20.2351	21.7873	0.300569	12.3283	165.808	0.582549	8.40621	10.4494	16.1282	0.0113517	5.2246	0.227644	5.096	12.4758	20.3022	16.3068	3.34263	0.167044	5.32396	10.0482
TCGA-BP-5010	878	1	12.7533	4.08964	7.41726	11.0142	2.51612	0.263397	75.3019	17.9312	19.9224	2.09754	7.36346	70.2681	3.32136	7.83944	1.88223	13.5044	0.0978	8.26247	0.0196126	5.75068	10.0935	14.6533	6.59104	1.84176	0.405582	6.57852	6.49776
TCGA-AK-3429	2017	0	10.4022	9.06272	10.8828	15.6545	1.28336	0.022213	85.0867	27.9378	28.1926	0.700284	15.3196	110.831	9.53209	9.24601	2.56146	21.4914	0.113348	10.3817	0.0215018	13.4058	17.3607	14.4142	15.0018	10.4874	0.143436	9.28542	25.9971
TCGA-B0-5696	1727	0	17.1073	7.55953	8.31913	21.5771	0.746595	0.0587843	84.4931	20.8869	24.5598	0.914092	10.757	105.854	2.19493	5.38218	3.62025	16.9148	0.0364819	4.63285	0.0924663	5.72764	12.0628	20.8072	10.7223	5.63498	0.113876	14.2807	9.56161
TCGA-A3-3331	1257	0	14.0635	6.14389	10.4611	12.0859	9.34919	0.100406	38.6953	14.6957	23.4707	1.86379	8.79921	56.7149	1.86015	6.74676	1.24632	13.7913	0.033629	6.78011	0.111076	9.163	13.3304	14.3578	14.7515	6.89064	0.194505	9.67989	16.9952
TCGA-CZ-4857	1432	1	17.9161	21.7175	8.71189	8.98229	1.38548	0.463624	40.9204	11.8697	18.2	1.08634	7.69384	77.8054	3.96889	9.25054	5.82342	16.4621	0.0559471	7.23374	0.0654472	5.35397	11.121	29.8224	10.6937	8.25843	0.461537	13.8549	8.82036
TCGA-BP-5009	1092	1	12.6035	7.23101	8.98656	10.9178	3.02235	0.0638311	58.0056	21.1416	22.237	1.2074	7.59417	92.1767	1.27423	10.0272	4.16117	9.89919	0.0457762	7.7049	0.0926814	9.97939	13.9997	21.9151	9.05119	5.99216	0.44515	9.41812	8.37499
TCGA-BP-4986	785	0	13.4478	10.1523	7.29014	8.80796	3.01701	0.139398	43.6348	16.9996	24.874	1.95438	6.47248	93.4713	1.84655	6.14565	3.18181	13.6054	0.0961239	9.06392	0.122669	8.81411	13.3535	20.4904	15.795	7.20487	0.351871	10.2047	9.39096
TCGA-B0-5081	362	1	14.6329	12.0832	10.1558	11.8483	4.1517	0.116614	75.2269	17.9282	25.429	1.60081	11.8747	78.4464	8.00513	14.7554	3.29366	20.2766	0.135808	10.4252	0.050169	14.667	18.9154	29.0545	7.58989	5.05384	0.828308	11.583	21.9294
TCGA-A3-3346	137	1	2.74815	4.68411	8.60579	10.4491	2.1327	0.887601	65.0823	38.8007	16.3538	1.29943	13.2976	91.3361	9.8059	11.5234	4.2869	23.6172	0.0445132	9.07618	0.0234323	12.4538	11.6759	15.6346	6.75336	6.04569	0.521045	10.5491	14.0098
TCGA-A3-A6NL	689	0	16.7078	6.66462	10.3442	13.9765	1.40101	0.0599914	57.7413	11.4339	24.1026	1.43976	7.99235	84.8385	6.81836	9.28411	2.31749	21.9474	0.07722	10.5799	0.0580708	10.1896	13.8213	23.6879	13.0932	9.4633	0.451946	8.87541	13.4165
TCGA-CJ-4893	750	0	11.366	5.85697	13.4293	12.9073	1.14901	0.0134648	62.7141	20.3357	25.0293	0.854717	8.7231	74.7172	5.49357	8.30013	1.96651	14.8916	0.139272	6.35511	0.0260675	11.6783	16.9602	16.378	16.503	6.89124	0.382563	11.1679	15.7675
TCGA-BP-4170	2343	1	14.2164	5.17186	11.7948	13.4005	10.0049	0.0406814	47.8903	18.4034	25.7342	0.641259	10.4047	73.2409	1.97593	7.52531	1.80343	11.763	0.0748064	7.47739	0.0656317	8.70035	15.4076	14.1665	16.0885	7.76944	0.341499	9.82903	15.506
TCGA-B0-5119	59	0	13.3646	5.77238	12.1149	14.3954	1.54363	0.0323965	57.5735	15.871	28.6399	0.938519	7.23435	103.027	4.51995	5.20484	1.95772	12.1276	0.0826559	6.69749	0.0156797	6.02491	14.2363	14.9911	13.8862	9.78049	0.135976	10.8296	13.7929
TCGA-B0-5711	2931	0	14.4954	4.10795	11.2761	11.9137	1.06648	0.0157446	52.023	12.7319	24.9017	0.757959	7.04638	75.3125	4.09511	7.56853	1.79555	10.2757	0.0629699	7.23013	0.0381013	7.40119	14.9128	13.6641	15.0205	12.8287	0.142334	15.5497	10.9494
TCGA-B0-5692	1487	0	16.7568	8.22956	12.0384	16.8672	2.2588	0	90.0789	15.5909	20.7477	0.958386	21.2691	105.148	6.89678	9.96681	2.58265	23.0029	0.270536	8.81319	0.0348412	16.0843	20.0563	23.3064	6.65025	5.48278	0.151073	6.77842	29.4744
TCGA-B0-5100	1913	1	21.5634	1.65585	8.46646	13.1254	0.360098	0.174919	105.534	19.8375	28.7432	1.64689	7.43003	84.6864	5.05933	6.40113	1.8493	12.3299	0.0265359	7.97669	0.00846594	4.05536	16.3832	11.2116	13.1076	5.77225	0.0677701	13.1418	5.22918
TCGA-BP-4174	1879	0	8.56688	6.16561	6.14382	9.88334	1.0746	7.41736	49.9892	37.8434	25.2697	0.402451	12.1869	63.0518	2.14121	8.26561	2.87835	30.9405	0.0361892	6.39568	0.0254006	11.4914	12.2584	16.4751	19.0326	7.6811	0.282406	18.7247	10.1136
TCGA-B8-5159	240	0	11.3295	9.73601	12.044	9.52596	0.228295	0	49.1463	12.6491	15.7596	0.67104	9.40001	64.6139	1.55741	6.83105	2.48006	12.4315	0.120682	6.73799	0.0121007	7.49233	12.3973	8.98125	13.8993	5.80565	0.0322888	13.9887	7.84832
TCGA-BP-4982	1014	0	13.0768	7.7738	11.2114	9.78014	2.15157	0.108399	42.8847	9.9008	25.289	1.49317	7.03599	75.9216	2.98351	6.69245	1.93997	13.4198	0.200988	7.99526	0.0116587	7.00103	15.1749	17.4644	17.5441	8.76529	0.279985	13.1549	10.1891
TCGA-B2-3924	371	0	9.27277	13.0463	8.38446	4.11723	1.22283	0	11.8083	25.101	25.6891	3.34945	3.48073	23.8275	2.14047	10.8162	6.1677	6.51873	0.308164	9.12682	0.400546	10.5022	13.0372	6.6923	13.7273	3.71581	0.667996	9.55941	41.8617
TCGA-A3-3365	873	0	13.0307	3.79853	7.67834	11.6503	0.876519	0.150845	46.5516	31.5174	35.5746	1.47807	6.68611	92.6549	8.09138	8.84496	1.47496	9.64633	0.0936154	9.50123	0.0273779	9.27246	17.1006	17.5329	18.1477	8.78806	0.182634	19.5708	10.5331
TCGA-BP-4766	1462	0	16.05	4.43212	12.276	15.3721	2.51997	1.13974	46.8816	22.3973	22.9081	1.51951	9.98914	81.7251	3.03818	4.12043	1.6593	12.7037	0.0388338	7.14645	0.149263	3.92502	11.4838	25.2665	14.475	5.80618	0.103901	14.3344	5.3553
TCGA-B4-5377	365	0	11.6422	7.81741	7.73536	14.1538	1.07542	0.0359867	54.7356	27.8253	23.0342	0.812556	5.80893	81.0458	2.14118	6.10623	2.61681	19.5939	0.107532	6.57194	0.0174173	9.96051	11.722	14.2047	16.1323	8.66372	0.193647	10.9855	17.4465
TCGA-CW-5585	2609	0	11.8344	2.65187	14.0075	17.9282	0.329198	0.0133978	63.6894	9.91949	26.4777	1.0959	8.28743	86.47	3.52377	3.53625	1.39788	15.3371	0.0240204	5.34955	0.00648444	3.14714	14.9487	13.6239	12.9043	5.72027	0.0951648	13.1078	5.89134
TCGA-B0-4834	2090	1	6.96689	19.6447	9.28612	5.69795	0.164937	0	37.2891	73.7154	17.5858	0.797113	5.12493	56.3593	0.410157	2.73761	0.539516	3.70974	0.0296861	5.18455	0.0080139	0.865346	17.6607	5.02027	16.1921	3.58492	0	13.2347	1.41646
TCGA-BP-4977	454	0	13.3152	6.5172	10.0572	10.0318	1.16292	0.764591	56.7	23.2784	24.0433	1.39226	10.5798	73.2148	1.13207	8.06491	3.55515	13.1334	0.020409	6.68637	0.0716238	10.0823	13.4871	14.9708	13.5916	7.87413	0.111485	15.257	7.13278
TCGA-DV-A4VZ	365	0	8.37123	17.4974	6.91436	13.2156	0.202652	0.0984389	65.9932	29.9249	28.6643	3.17886	10.0463	138.095	0.387281	12.0888	0.596002	13.2408	0.013576	6.80685	0.00952874	5.05702	7.78125	19.0812	9.9716	9.57721	0	15.0718	5.84412
TCGA-DV-5566	1398	0	16.324	6.06809	12.4429	16.5468	4.6043	0.0225474	79.8353	24.7805	29.1272	0.88373	12.6477	84.1953	1.62629	7.92535	1.58919	14.3938	0.0497531	7.27583	0.0654766	7.30837	14.0143	27.1837	12.5203	6.08658	0.0582379	13.149	10.9637
TCGA-BP-4762	1343	1	13.4598	7.81025	12.513	11.3009	2.58756	0.206329	51.2466	14.0865	33.1176	0.757304	8.36446	73.689	1.5148	5.97229	2.60592	13.688	0.196999	9.69721	0.069135	7.68583	14.7084	10.728	23.7799	6.89883	0.102487	16.61	7.45814
TCGA-BP-5201	951	0	14.1471	7.00889	8.73966	14.0723	1.13119	0.42763	84.2177	21.2848	25.8024	1.25098	8.30715	114.423	7.60193	8.47985	2.09829	15.7963	0.257526	7.06135	0.0275959	8.32131	20.4894	23.5463	9.02911	6.13308	0.266928	7.23708	25.675
TCGA-B8-A54D	830	0	11.7669	16.977	8.25688	14.1515	0.62712	0.0393475	52.5897	23.0879	25.3024	2.46417	13.4404	88.2462	4.5294	9.65519	3.528	22.731	0.0379856	11.4413	0.0190439	12.1304	16.7716	25.0482	8.36803	8.54073	0.177855	9.16815	15.0304
TCGA-B0-5117	535	0	5.39735	41.5671	6.52627	6.20277	0.619336	0	68.9837	142	17.4804	1.00707	5.16675	103.101	0.376736	3.83306	0.258195	5.90028	0.170644	7.0006	0.0357529	1.01136	8.67597	6.40654	6.38553	5.70764	0.0119251	13.7038	2.32959
TCGA-CJ-6032	2548	0	8.22301	6.44817	11.7753	13.0946	0.902791	0	47.9727	30.6104	23.6571	0.884133	12.9044	87.7178	2.13401	6.01626	1.45999	18.322	0.0960073	6.62322	0.0317858	6.72575	9.90596	14.5308	16.3167	7.99592	0.0678524	10.0074	15.2461
TCGA-BP-5169	193	0	7.7415	15.4929	6.03288	7.54	0.632607	0.384705	100.822	9.57456	16.5913	1.7482	10.1057	94.1382	8.23493	11.7624	6.01776	17.0948	0.111164	9.77015	0.00886639	7.59298	13.7374	23.7605	4.71395	8.3766	0.343049	6.41484	6.16472
TCGA-CZ-4863	1691	0	12.2345	8.28482	10.172	11.0492	2.01063	0.0571261	54.2984	22.9428	21.3121	0.809211	12.2854	73.2108	5.43139	11.61	1.6716	22.7998	0.122115	10.9338	0.0414729	17.0555	17.4141	20.4586	13.7535	8.86706	0.599429	13.4572	30.1045
TCGA-BP-5007	1140	0	11.2685	6.97151	10.1204	13.2452	0.283724	0.0135633	59.9897	11.847	24.1453	1.73349	7.24256	77.5845	3.34988	8.23399	1.77716	17.3007	0.0635985	7.21921	0	9.85212	17.384	17.5487	11.4409	10.6926	0.131373	10.069	7.77155
TCGA-CZ-4859	1787	0	8.4538	1.24883	12.1611	14.2999	1.11167	0.0119571	65.5298	17.656	27.4057	0.692788	9.60234	95.4152	3.51072	1.83633	1.36362	20.1918	0.0659613	6.50423	0.0231486	2.79875	14.4891	14.9289	17.5916	8.33293	0.0463262	10.8118	4.64
TCGA-AK-3427	2566	0	6.6302	82.9549	9.33148	18.5471	0.351212	0	58.7263	177.002	28.7846	0.271804	16.1048	75.1934	0.366964	4.48615	2.08154	17.9275	0.0231548	4.38782	0.0243779	1.03613	9.11721	13.4033	16.1807	6.60414	0.108414	21.3494	1.94748
TCGA-B0-5106	1598	1	14.8093	12.5076	8.6363	9.05438	2.27256	0.0526477	49.5545	10.5928	23.6656	1.78687	6.88349	96.7354	4.35992	9.9477	2.82664	16.6442	0.0314634	7.56722	0.0254811	12.7523	16.7495	23.7729	9.65196	5.93619	0.135984	11.4308	7.275
TCGA-BP-4176	1955	0	11.3966	14.9909	6.1509	11.0959	10.8035	0.0790491	49.2461	27.2577	26.7368	1.1046	7.1417	80.1171	2.14243	9.05356	5.99536	14.4385	0.0588701	8.49346	0.175992	10.1655	15.6422	17.0755	15.3429	9.24111	0.255221	13.5891	7.81262
TCGA-B0-5113	359	0	15.1042	6.19329	11.626	9.65611	3.44566	0	38.3175	12.9727	22.1047	0.802088	7.5785	69.3285	1.10166	8.62167	1.44055	8.85307	0.0879133	6.00335	0.0430499	11.8728	13.2051	11.3105	16.309	8.19969	0.382906	12.806	15.396
TCGA-B8-5158	293	0	15.5738	6.31115	8.05716	9.44399	5.35279	0.0523405	53.4332	17.8941	21.5018	0.769294	8.90888	97.7399	2.65026	9.64555	7.38419	18.9704	0.0288736	7.3916	0.215325	10.4542	10.9175	19.0047	11.1575	9.73179	0.608359	13.5554	9.60353
TCGA-CJ-4899	1528	0	12.8628	6.03315	11.356	12.1274	0.394875	0.0735609	40.8472	13.9551	25.9772	1.42069	8.22186	80.5211	2.09015	7.29005	2.55554	13.8771	0.131885	8.59938	0.0593382	6.73115	17.2225	17.675	14.2107	7.8552	0.229585	11.8649	8.66194
TCGA-B0-5102	2764	1	22.3285	7.00657	4.08468	14.6517	0.902004	0.0581079	81.7812	26.2086	24.3255	1.37393	7.24407	68.8257	2.40252	6.25668	2.80144	16.04	0.00601035	5.07406	0.00703094	6.24729	13.7643	22.7267	10.4014	6.58652	0.121946	12.2364	7.97716
TCGA-B0-4814	168	1	14.8331	9.76919	11.8767	14.6536	0.927526	0.110996	58.8475	11.6357	23.6319	1.30828	7.68603	58.8082	1.50953	5.28114	1.43213	21.047	0.0561285	5.18237	0.00895355	5.878	10.6072	14.6508	10.8338	8.90738	0.0358367	15.0437	7.87858
TCGA-CJ-4878	2186	0	13.7999	2.89161	6.38052	12.0222	4.8788	0.0909804	56.0992	23.403	30.2364	2.64537	8.91094	86.2547	1.77312	12.7028	0.785794	22.4953	0.0627367	5.14581	0.0110085	5.34282	12.9141	22.4691	9.50839	7.69375	0.367179	14.0774	10.6581
TCGA-AK-3428	2223	0	15.7528	5.55205	12.3006	13.9136	2.44405	0	61.0203	15.6735	32.8988	0.688032	7.59212	80.245	3.0547	6.12938	0.968908	12.3129	0.214162	5.90308	0.105222	6.73426	11.9881	13.5632	15.7748	10.0778	0.721974	18.554	8.27351
TCGA-B0-5694	480	1	11.5967	9.38502	9.57416	12.2731	4.78902	0.0462275	78.247	18.5631	22.1857	1.06348	6.72438	94.6828	7.44318	5.52435	2.80153	10.7797	0.0478151	6.09801	0.089495	7.0743	10.8205	15.8253	10.7442	8.22591	0.0298504	7.52761	6.41018
TCGA-B0-4810	478	1	20.4086	4.80872	11.1033	15.6715	1.52447	0.209372	69.4459	17.9781	31.3608	2.59947	16.3955	92.2711	17.7382	11.6173	2.649	28.4759	0.0804374	10.3146	0.27505	12.6217	18.5759	23.2777	12.8911	8.62616	0.366964	9.56287	27.9308
TCGA-CJ-4873	1776	0	14.0958	20.8813	8.04306	11.0518	1.94684	0.0235472	116.121	30.121	18.4612	2.26716	11.2934	91.4728	6.6392	13.7079	2.69898	16.2007	0.0649489	6.86365	0.10257	11.9592	13.051	32.0757	4.78198	2.69826	0.425742	6.32049	13.9919
TCGA-CJ-5683	1889	0	13.7354	6.7218	9.66538	14.5669	0.91364	0.182224	87.1522	21.5613	25.5533	1.56041	8.42631	122.104	4.24837	6.8621	1.94338	16.1549	0.075393	4.82048	0.0970147	6.75753	11.2179	23.0483	11.3835	4.82873	0.0353002	8.96827	7.08569
TCGA-B0-5690	2408	0	17.0052	2.38707	12.478	12.8263	1.18341	0.295556	54.9689	13.269	30.892	0.81474	8.49183	67.8306	7.84057	6.63566	1.31577	13.5511	0.0671356	9.46333	0.0252436	6.59222	16.7769	25.458	13.7346	6.9919	0.168396	12.7282	11.3734
TCGA-BP-5008	1071	0	13.0309	4.6154	11.2588	10.1567	7.05605	0.0749137	40.8267	18.3759	24.0666	1.28193	6.55686	72.777	2.51974	8.52438	1.98508	14.9451	0.160139	9.69171	0.0906441	8.61465	15.0884	22.6539	16.073	5.70224	0.185433	11.1533	11.6108
TCGA-BP-4327	109	1	15.8038	4.01679	5.7341	14.8077	1.05134	0.0524801	55.6473	11.6848	23.1711	2.72766	5.43885	73.4185	3.83624	7.20962	2.53466	17.9972	0.021713	5.24793	0.1016	7.62023	14.5551	18.8104	9.48604	6.73646	0.225919	11.0412	6.90365
TCGA-CZ-5461	330	1	14.6393	7.74092	11.4816	11.0459	6.51513	0.0239432	63.2681	22.8022	31.2203	0.703828	8.87959	70.8127	1.29958	6.49262	2.44282	17.2141	0.0544841	8.09982	0.0927066	8.83906	13.8037	18.5815	14.5101	9.71485	0.170069	12.8615	8.81942
TCGA-BP-4973	1384	0	12.1001	12.4705	8.68466	10.9148	1.57258	0.0114676	44.2476	16.7401	19.4727	1.63175	7.91418	55.527	1.6459	7.10796	3.49274	14.8119	0.0347935	5.61984	0.0277511	8.17683	13.3852	14.7142	10.7957	4.14435	0.311007	12.4491	9.91432
TCGA-B0-4945	2145	1	15.4716	12.5093	8.88319	10.9489	0.733681	0	61.057	25.4173	29.4386	1.10395	11.025	80.8302	2.38548	8.79665	2.27456	11.2169	0.135745	8.17729	0.0291664	7.93492	13.3601	16.6348	12.8303	6.85006	0.142681	11.7543	15.2537
TCGA-CJ-4884	1759	0	13.5439	11.5138	6.75674	10.5701	2.14185	0.014023	56.6536	28.5207	25.5068	1.24262	14.2005	77.0789	1.73682	8.62831	3.2438	14.2944	0.0560843	7.80701	0.0882311	7.97186	16.3494	23.5096	10.161	4.57344	0.298816	15.265	11.5654
TCGA-BP-4765	2184	0	11.147	6.84732	12.9053	11.8959	1.53827	0.194187	46.8756	18.5107	21.8269	1.77867	7.5549	75.2361	7.79137	7.03709	1.87031	16.366	0.139643	7.85002	0.0134265	6.35057	9.89338	18.4919	16.3055	7.64143	0.107479	15.1771	7.63132
TCGA-B4-5378	175	0	14.2862	1.402	10.3763	11.4746	0.956631	0.013785	39.8371	17.767	26.7767	0.816313	7.43142	63.3819	3.29417	6.72027	1.02097	9.80278	0.102661	9.43427	0.00667182	4.54482	12.32	17.1728	16.641	14.3152	0.13352	16.5206	3.99381
TCGA-BP-4781	2080	0	14.7154	10.4143	8.65741	9.71751	11.7813	0.148182	40.8555	34.4553	26.2356	0.904856	7.44518	81.7083	0.551795	5.99258	7.14735	8.34707	0.0522259	9.49919	0.350627	7.25454	10.7225	21.3224	15.5991	5.17931	0.276425	9.89605	6.77333
TCGA-B8-A54J	528	0	11.724	3.83446	11.1722	18.2682	1.431	0.169008	72.1648	16.6451	29.4817	1.57684	9.90447	99.9483	6.50142	6.34048	1.2576	24.8657	0.0536092	6.21487	0.0163598	8.29238	14.6754	26.2189	12.4156	7.24385	0.0982202	12.6362	29.0184
TCGA-B0-4714	99	1	10.6538	12.7113	7.26549	10.6653	2.50598	0.080935	70.2853	15.2374	28.1557	3.16358	10.3907	66.8364	28.5396	13.7283	1.4682	25.114	0.11162	7.87814	0.0391719	14.7031	16.0942	19.0153	7.36104	5.47318	0.274376	9.26839	33.8075
TCGA-BP-4999	1266	0	11.4109	3.63948	10.6378	10.7082	1.29493	0.133711	36.4028	14.3355	25.7553	1.35765	5.79978	76.0204	2.03763	5.92145	1.56298	9.47755	0.0568579	7.53891	0.0269646	4.2126	13.1713	15.4882	18.7725	8.39756	0.0863409	10.5252	4.77481
TCGA-B0-4710	96	0	13.3004	7.20205	13.2099	13.6168	1.89706	14.2173	63.3309	19.5152	21.3818	1.93456	8.01932	61.7015	3.10384	8.82899	1.70951	20.0871	0.0387138	7.88725	0.0959032	8.72154	9.9583	25.19	14.3612	6.92276	0.213252	11.5807	10.4518
TCGA-A3-3362	1559	0	12.1635	6.25118	11.8191	14.0803	1.15505	0.105413	54.7372	17.9919	24.1846	1.74246	8.42619	78.0147	2.3808	7.97502	2.15097	18.5211	0.0959494	6.04809	0.0102038	7.42553	11.6224	17.0401	14.0333	7.20109	0.14975	14.4928	7.90608
TCGA-DV-5565	1329	0	11.5114	2.6429	7.52678	13.6381	2.34271	0.0879736	74.261	48.4751	27.4086	1.28928	10.2048	110.469	2.84578	7.40844	1.11	8.83156	0.0339715	6.11439	0.0936728	5.91826	14.6916	15.6822	11.7091	6.94997	0.102253	9.30574	8.88714
TCGA-B0-4822	1111	1	13.0815	12.045	6.88636	9.43916	1.0326	0.109502	105.568	16.5531	22.983	3.1256	9.03804	84.5288	6.25468	8.09201	3.26432	27.5128	0.078529	6.94281	0.0105997	7.18392	9.93462	35.7503	5.99591	3.0525	0.438394	5.27687	9.30684
TCGA-CZ-4858	1943	0	4.08906	5.16828	13.6156	6.93172	0.995323	1.56562	38.2409	22.556	24.4257	0.797139	5.68772	92.8312	12.9784	10.7497	2.7554	15.1964	0.181687	9.53278	0.0369633	10.4613	20.7739	10.1741	9.47083	0.178814	0.961649	15.2041	11.9265
TCGA-BP-4329	845	1	10.6952	7.65923	11.0159	10.9742	4.25444	0.0432871	62.7113	11.6781	28.5752	0.836012	8.81803	62.1709	3.05912	5.87926	1.38878	13.6008	0.0855677	7.17861	0.0279342	7.70533	14.7521	7.30472	15.7004	9.56279	0.158393	10.9744	8.47304
TCGA-BP-4985	952	1	13.0039	17.4559	4.82061	9.28695	5.72349	0.102527	61.9562	20.8985	14.2835	1.17933	8.73149	110.432	2.03549	6.89055	4.13439	5.38214	0.259817	6.91681	0.167474	3.64458	13.6228	16.4441	19.1962	9.43972	0.380675	8.58516	5.828
TCGA-BP-5168	1463	1	16.1308	2.21741	14.0885	16.2757	1.32264	0	65.7745	17.0279	27.2631	1.01984	7.26249	94.5241	2.27427	4.16206	1.1263	15.6003	0.0501816	6.53292	0.00926885	5.07881	12.3076	15.1363	12.6131	8.60913	0.0247325	10.8767	11.5184
TCGA-B8-A7U6	495	0	13.8729	6.16377	12.7206	18.5821	3.51767	0.219188	72.1685	26.4854	27.5712	1.21394	7.90019	109.347	4.18748	5.86224	1.84035	18.4737	0.13435	11.1061	0.0235745	6.32335	10.8549	34.5009	10.4634	6.93659	0.157262	13.574	13.1392
TCGA-AK-3433	2192	0	7.38967	85.0626	10.0068	5.20159	0.237741	0.0230967	48.6467	138.375	14.8462	0.806864	3.6388	62.9793	0.353375	5.42539	0.341594	6.31178	0.0573359	8.0428	0.24593	0.963093	10.3782	8.80169	11.4337	14.1366	0.0745711	12.6591	1.40652
TCGA-CZ-4853	774	0	10.1711	7.42107	10.288	15.9198	1.10198	0.0117688	71.2207	11.2134	19.0491	1.54927	5.21236	81.5206	2.15215	4.84201	2.56327	20.8907	0.0389537	4.63235	0.0170881	6.01647	12.4556	15.5029	15.5175	10.0366	0.0987932	12.3321	10.5564
TCGA-B0-5695	1420	0	15.1335	5.41892	9.40019	15.3555	1.01472	0.0269252	78.3636	20.056	26.3584	1.12414	7.24513	90.6214	3.48196	4.82172	1.18687	13.5745	0.0334199	5.38497	0.00651581	4.35995	14.146	16.5786	12.6585	10.0126	0.086932	11.7721	10.3171
TCGA-B0-4815	1588	1	16.6557	21.2524	10.2952	10.9583	2.30826	0.281827	50.0555	19.0459	24.6507	2.72149	16.5539	109.676	10.871	17.7414	5.38928	26.2668	0.241842	15.1627	0.113669	18.1324	19.0088	42.2265	9.28576	7.99598	2.44667	9.22406	37.0346
TCGA-CJ-4897	1808	0	12.8483	4.35386	8.22358	11.23	0.475721	0.0106919	60.5218	15.0431	24.8219	0.65137	8.58136	90.6815	2.25902	5.0094	1.61095	13.8659	0.0427619	5.95251	0.0155244	5.2549	14.8185	20.0537	17.9077	6.59124	0.089753	14.07	8.1346
TCGA-B8-A54I	150	0	7.7133	12.8639	5.85973	11.7367	0.995351	0.13323	72.919	20.0765	16.5725	1.19195	8.96764	106.978	18.7661	11.9104	5.9703	25.9099	0.0244988	8.33069	0.0644823	11.5739	12.2412	27.168	7.75085	5.566	0.315445	5.06362	9.53577
TCGA-BP-4961	1935	0	15.1512	3.66108	11.7558	11.8895	0.237851	0.105688	45.0102	13.2312	27.9719	1.27573	7.92423	64.9873	3.773	6.8911	1.92809	12.7869	0.157093	9.04872	0.00568357	6.45054	13.8695	22.2026	18.0751	6.37883	0.121326	13.44	4.55231
TCGA-CJ-6030	2299	1	22.2367	15.3058	9.08169	12.2256	6.20618	0.0143116	62.733	18.3269	28.3731	0.975539	9.40473	103.085	4.97363	10.7524	3.56688	8.67614	0.03158	9.88605	0.103901	13.1846	22.7862	27.7641	12.5371	6.86734	1.09973	11.3966	9.95663
TCGA-A3-A8OV	340	0	9.7877	4.76678	11.1634	21.0834	0.748319	0.119665	83.2624	23.3639	26.4466	1.61438	8.25851	96.5217	5.78316	6.30958	1.80899	21.9053	0.0330066	4.37776	0.0386113	10.0018	11.6462	34.8156	10.9092	11.6467	0.231813	8.38983	9.16952
TCGA-CJ-4643	1793	0	13.2807	6.4037	8.92455	12.2831	2.18779	0.0626025	42.7802	15.6448	29.0716	1.66689	6.7352	66.3689	3.2611	7.33488	2.35447	14.9378	0.101446	6.02707	0.0151496	9.4932	15.1078	14.8139	15.4393	8.59624	0.353712	14.6954	10.6179
TCGA-G6-A5PC	242	1	18.4276	5.95461	8.74045	13.1632	0.35484	0.0474961	204.913	42.8774	13.3081	2.07404	15.8817	101.241	6.52281	7.50625	1.39942	32.549	0.0720533	4.36217	0.137926	5.33415	6.91022	25.3378	5.22383	3.76792	0.214687	3.77277	9.92609
TCGA-B0-4707	600	1	11.7474	2.54229	3.70204	17.7501	0.0941981	0.128952	86.1376	16.2573	13.1	1.79094	13.0405	105.986	4.4532	5.79504	2.38991	23.5534	0.202738	4.9568	0.037447	2.38741	7.71721	21.46	7.99102	4.37612	0.0166536	6.17145	7.86638
TCGA-A3-3311	1191	1	17.4283	7.46771	10.9199	12.9836	5.00412	0.0438529	47.0217	17.9972	22.6639	0.853165	10.1425	59.569	0.841337	8.74361	3.18205	12.2277	0.0564467	8.88449	0.0565985	9.17544	14.5591	15.114	14.7759	11.0407	0.264292	10.3002	10.0327
TCGA-CJ-4885	2125	0	14.7316	4.42321	6.67277	13.6847	1.92164	0	59.2782	26.0191	29.0816	0.771277	11.2273	90.9174	2.21633	4.14589	1.77805	12.0703	0.0286514	7.24066	0.0502749	5.47821	14.9268	15.4141	11.6891	2.38715	0.0670753	16.6399	6.55847
TCGA-CJ-5675	2430	0	13.1949	14.15	10.3184	12.1305	3.82424	0	90.272	22.8957	23.3889	0.723297	13.6479	93.176	7.05388	10.2043	2.81529	20.7578	0.299537	8.68349	0.0666253	12.8918	23.1009	28.6209	11.8009	9.15944	0.0888895	14.0733	29.0702
TCGA-BP-4756	374	0	9.60241	4.40855	12.1327	28.3092	1.52533	0	46.4035	41.326	15.3745	1.29167	8.49694	63.9219	0.747465	4.93329	5.64758	13.1599	0.0337889	11.3812	0.0592896	2.6562	17.3075	15.2485	10.2233	3.62744	0.0395512	14.7126	4.32742
TCGA-B0-4836	1238	1	13.482	6.67621	8.65012	10.8356	0.952218	0.0398301	58.764	17.9555	26.5246	1.17932	8.01507	91.5798	5.41198	9.73411	7.44628	17.2353	0.0741565	12.2313	0.0289162	12.1186	11.2613	28.3072	11.9336	5.55154	0.360072	9.24764	8.3345
TCGA-BP-4760	2361	0	17.2847	7.6906	10.0542	12.3821	1.31088	0.110986	46.8303	22.2124	23.1434	0.506603	8.69483	75.8711	0.773948	7.61943	1.48024	8.96834	0.163997	10.1989	0.0230214	5.35077	10.676	13.7412	18.4208	13.076	0.0102381	15.1132	4.63958
TCGA-B0-4841	204	1	9.82849	5.26172	6.97992	8.9692	1.39307	0.288239	84.3265	29.2964	17.4699	1.6373	5.56661	58.866	8.47001	3.57093	0.851115	13.1861	0.28268	5.42855	0	3.60572	7.92443	11.6702	6.37108	4.76383	0	5.10916	6.88524
TCGA-A3-3320	1508	0	9.81116	2.68697	12.458	11.749	6.27219	0.0495362	43.5004	17.0239	27.4034	2.14554	6.12367	69.7435	1.46767	6.8052	1.85827	11.1216	0.0546533	6.00749	0.0799171	7.57375	9.52222	12.0336	15.8519	6.26761	0.287882	11.3454	10.3035
TCGA-A3-3335	1886	0	12.1157	10.3253	7.31208	11.6854	1.49576	0.0602642	56.5028	26.9414	17.6257	0.949941	7.08578	64.2287	0.702498	9.24663	3.58953	29.7739	0.0166224	9.83019	0.0291674	6.53356	10.3833	22.1213	10.4985	7.69415	0.0486429	19.0033	5.03024
TCGA-B0-5085	770	1	8.71647	5.67714	6.8234	11.3129	2.01531	0.0668809	104.842	11.878	19.0245	2.48601	6.19311	61.6944	6.9923	5.10488	0.656857	18.1963	0.0438126	3.78868	0.0404623	4.29477	8.78175	16.3047	3.93397	4.14511	0.0539836	5.09675	10.5303
TCGA-CW-6088	3222	0	16.1862	5.52878	8.15721	11.7565	1.40442	0	43.4531	15.2727	29.1713	1.08564	7.00808	72.5868	3.03371	4.48499	1.5481	7.34292	0.0923896	6.78662	0.0381451	4.61919	16.2942	14.7509	17.0019	6.58524	0.135712	11.96	8.51687
TCGA-B8-5549	194	0	10.8477	4.65492	9.74645	12.8745	2.65993	0.0498601	56.1595	14.6052	20.0034	0.5098	8.04064	69.6183	1.50148	7.2335	2.43117	10.1724	0.082516	7.50248	0.00804397	7.17974	14.2013	15.3352	12.2259	6.4734	0.0965882	10.545	8.65771
TCGA-AK-3443	1423	0	3.09283	42.8225	8.94522	6.59098	0.0683821	0.0128715	62.0329	97.0708	17.08	0.751254	6.29295	64.8172	0.103155	3.62164	0.118979	7.64276	0.0106509	5.29916	0.0124594	0.271938	36.5747	5.33983	16.8683	12.3739	0	19.7031	1.2063
TCGA-BP-4347	1367	0	11.7669	8.31529	7.8522	10.2107	0.981393	0	45.4112	19.9862	27.6675	1.60483	15.6267	73.9818	3.36093	6.89857	2.01958	12.6489	0.0527507	6.51866	0.291711	8.58685	13.2957	13.8912	18.106	5.44041	0.127236	8.61229	16.5307
TCGA-A3-3324	1186	0	12.9214	10.5261	10.2223	9.4392	2.31333	0.0599312	44.0294	18.0978	21.172	1.2447	9.07985	64.5943	1.89937	9.12337	3.28751	11.4072	0.0537242	6.35964	0.101522	10.7958	12.6689	21.7014	14.4867	8.60912	0.29992	10.369	12.9376
TCGA-BP-4962	1785	0	10.5932	9.41759	9.24672	14.6034	0.652212	0.0265439	67.3591	38.9899	17.145	0.565419	24.4622	90.8051	3.71306	7.52502	5.89018	41.3707	0.117144	8.01483	0.0256941	7.6187	15.5088	26.2482	12.1924	3.07821	0.0514205	10.6478	12.2231
TCGA-A3-3378	630	0	14.0818	9.64763	10.6312	9.66057	6.02393	0.0772663	32.3688	11.9011	20.6149	1.49445	10.4853	66.9603	2.58949	11.9561	5.51732	15.1003	0.0809855	11.946	2.81968	13.7638	16.9566	17.7834	13.075	8.13027	2.35495	10.9555	9.6163
TCGA-BP-4777	1731	0	9.93398	11.4182	11.7048	10.3263	1.59733	0.1707	57.6816	34.8297	27.3053	1.44123	17.2004	91.1031	10.2206	10.5025	3.44265	17.727	0.184054	12.1062	0.157725	12.2342	15.9271	21.2128	14.1471	6.61705	0.17035	10.6728	19.9926
TCGA-B0-4852	1121	1	9.58743	8.0331	9.78546	9.3933	1.88457	3.23049	54.7007	37.448	28.9441	1.76586	9.35445	63.7743	3.17918	9.28743	2.20054	9.86476	0.035642	7.85317	0.0673522	9.31749	10.4806	13.3505	14.8829	7.68288	0.250322	16.6236	12.6147
TCGA-BP-4807	211	0	11.1781	4.27995	7.78549	13.0767	11.3019	0.0822659	41.9569	15.4452	26.3519	0.683424	9.15658	72.5724	1.45344	5.25644	2.04841	12.8276	0.0595638	8.8172	0.418069	8.02128	12.376	18.5762	17.2894	7.43267	0.305448	11.7692	4.58142
TCGA-CJ-4638	431	1	13.5817	6.15825	7.84241	14.9241	0.824942	0.0983942	89.8062	25.276	18.0839	2.06448	19.217	92.1313	1.4158	6.63897	2.85928	27.7192	0.115343	4.7888	0.023811	4.08919	9.3813	13.9388	5.40388	4.97344	0.07942	8.00304	10.1649
TCGA-A3-3373	1621	0	14.2642	4.03196	7.69624	10.7644	0.571765	0.0122125	48.5786	20.2049	21.6969	0.608734	8.75182	84.6246	3.08746	2.83064	1.79914	7.56313	0.11453	6.21878	0.0118216	4.1622	11.7849	18.5478	16.7073	4.33958	0.181378	11.0145	7.44996
TCGA-B0-5707	2828	0	17.7273	10.6852	10.1997	23.4302	3.01884	0.0404978	89.609	30.0586	18.3335	1.06969	8.21531	194.134	1.34248	4.37776	5.24784	15.852	0.0279258	10.7131	0.0196006	7.67227	13.541	43.056	11.0498	9.54898	0.0523012	22.9471	4.54271
TCGA-BP-5187	406	0	10.5625	8.97723	9.71508	10.2515	1.12355	0.0818653	44.8392	10.9579	21.932	1.03468	3.94409	132.644	2.36588	7.61238	2.49405	10.1551	0.150537	7.66388	0.0924518	10.294	14.8095	14.6281	15.3912	10.2679	0.264314	10.8019	9.69375
TCGA-CJ-4907	1499	0	16.0756	5.88991	9.65281	13.4806	0.921783	0.0264391	58.942	10.5528	25.9354	0.917996	6.83172	77.1543	3.89103	6.17868	2.69595	10.0913	0.06381	7.94101	0.0767781	6.47514	14.2832	20.2716	15.3284	5.4621	0.06829	15.668	8.55913
TCGA-B0-5097	665	0	18.8425	3.27197	9.9316	7.32101	1.81553	0.0171404	36.9456	14.596	23.8307	0.817853	8.73051	62.1529	3.03455	11.1438	4.78286	14.8788	0.205657	12.5512	0.00829583	5.23655	8.47088	21.5708	10.7591	6.81773	0.520199	23.4522	5.44041
TCGA-BP-5200	1063	0	14.4306	5.17371	8.95979	9.95589	3.28357	0.0333713	50.5911	20.3715	23.7544	0.710852	7.07723	84.3331	2.56097	5.89098	2.68369	9.12852	0.0813077	7.12779	0.0269191	6.14745	14.8922	23.5954	12.9269	3.67693	0.265769	10.71	22.0025
TCGA-A3-3380	567	0	13.4318	4.20865	10.1716	13.6908	0.176903	0.0443978	51.8722	11.6739	29.1528	2.69848	4.21608	89.0636	5.81159	7.31748	1.68433	17.6937	0.0367381	5.9931	0.00716273	6.89098	11.2393	17.7424	14.7117	10.9822	0.105119	14.0136	5.12063
TCGA-B0-4842	1724	1	24.7169	6.38823	12.1624	16.8264	1.94656	0.132235	110.142	25.142	14.1018	1.19243	20.7102	93.8596	8.83127	7.54063	2.82152	16.97	0.155013	6.71325	0.160002	4.86453	9.86666	11.2537	6.49123	2.75614	0.355782	3.15116	14.6732
TCGA-G6-A8L6	313	1	13.3181	7.86079	8.94102	14.6711	1.48278	0.0558208	108.514	12.0445	29.5575	2.48512	5.12355	100.474	6.77137	6.80523	0.725601	26.471	0.0962298	5.08714	0.0540337	9.22516	13.0845	30.7991	8.02877	6.39648	0.396496	8.14753	10.8712
TCGA-CZ-5987	445	1	12.4584	11.805	8.12985	14.5657	1.13	0.0281255	63.0816	26.4025	22.47	0.982538	10.5483	95.3988	3.99577	7.26809	4.27342	13.2132	0.0387886	9.35508	0.027225	7.1227	10.216	19.0891	9.44311	11.559	0.0908071	7.57733	11.3776
TCGA-B0-5402	449	0	6.79422	10.7722	12.9696	11.6849	1.78584	0	61.6501	18.4867	24.4382	1.28854	7.71396	54.4832	3.88292	7.38312	1.04278	11.8928	0.037003	6.37461	0.0236107	8.29605	10.5738	13.0898	12.3017	10.5956	0.354384	10.6482	7.52817
TCGA-CZ-5455	561	1	11.5122	10.2686	11.4168	11.1211	1.26218	0.0315896	50.0051	20.6682	21.6045	0.90617	11.7447	73.7802	7.26505	11.5154	2.5988	13.0336	0.0987495	10.7089	0.0356746	16.6293	19.1516	14.0508	15.9982	9.90813	0.666344	17.0804	25.2497
TCGA-AK-3453	1397	0	10.9841	12.3414	9.13265	14.3212	4.55934	0.0638662	114.98	13.9794	23.4122	1.48287	10.1509	71.2387	8.35221	10.5865	1.08108	24.9541	0.295066	8.00581	0.154554	13.5108	15.2653	21.3942	4.25022	7.00173	0.247441	6.37309	26.8628
TCGA-A3-3316	1493	0	12.7726	8.61313	12.5305	6.30265	4.02604	0.0537699	38.6461	29.0391	30.6044	1.58061	7.2093	57.6262	1.60616	8.45967	5.25915	15.218	0.0519088	9.89581	0.351327	7.53348	8.69222	15.854	12.8242	5.48015	0.138883	16.8175	5.81884
TCGA-B0-4846	1200	1	12.9648	7.2007	13.1945	10.9501	6.23901	0.0159101	42.5292	23.0087	28.6366	1.61997	8.77672	56.2411	5.25095	8.10568	1.79605	14.917	0.147012	8.474	0.0385019	10.4821	16.5288	15.932	15.4744	7.40648	0.22602	19.7889	39.1264
TCGA-BP-5195	749	0	14.0074	7.58299	9.61904	13.2705	1.23589	0	55.4069	14.2721	22.1347	0.901907	7.65869	82.2169	2.53031	10.2702	2.31661	11.5745	0.0553396	8.18419	0.0535751	11.0239	14.0279	23.5659	15.3767	4.86336	0.241239	10.1071	6.85402
TCGA-MM-A564	607	0	14.4202	15.8264	8.54316	11.182	0.791619	0.0472099	80.4455	24.7341	31.7408	2.25261	5.57281	69.1563	9.32112	6.0163	1.71282	28.0841	0.0455758	6.60427	0.0114246	5.6826	11.6657	21.1986	6.82404	3.18603	0.182909	6.336	8.45992
TCGA-BP-4159	2601	1	11.7336	10.9091	7.82443	11.9412	0.653257	0.0608473	76.3501	32.3959	35.008	1.21836	6.62649	63.3618	7.37373	7.20682	1.30769	10.091	0.0923077	7.20664	0.0588993	5.79051	13.3962	16.208	12.2437	5.12879	0.183357	14.2717	5.1785
TCGA-EU-5906	206	0	13.5336	5.04531	12.7496	10.3643	3.9008	0.169116	45.8324	19.2978	27.1301	0.725282	7.16784	72.4839	2.77637	5.81901	1.94753	12.451	0.143049	8.33176	0.0381971	5.73237	14.1343	14.1617	15.8708	8.39133	0.203846	17.6874	9.99106
TCGA-AK-3458	1168	0	7.72819	26.043	6.06528	26.2207	0.0650183	0.261085	76.722	29.5273	34.5761	2.20604	11.3348	44.4201	9.44743	10.5389	1.37008	34.4719	0.135026	8.51756	0.168484	10.1731	10.1065	17.8965	9.22925	9.37323	0.0280984	10.7871	7.44779
TCGA-BP-4163	2839	0	19.1966	13.6572	9.19738	12.1702	3.04875	0.0453424	52.5124	8.86851	19.5217	1.27492	7.81783	84.7001	1.18925	9.53631	2.58286	10.3638	0.0687861	7.16303	0.0877815	7.99765	15.2656	15.2881	14.4515	6.29486	0.483101	18.4512	7.79655
TCGA-B8-4148	379	0	14.9728	10.6522	8.97677	10.4021	0.962915	0	42.1961	19.4056	28.2614	2.11687	11.4064	70.5251	8.97947	11.3211	1.64065	18.8886	0.460911	8.86638	0.0171167	15.4842	17.5771	16.3721	13.6683	7.62772	0.342549	9.77372	40.9662
TCGA-BP-5189	822	1	12.4956	7.5949	9.62991	10.0853	1.0061	0.0294178	49.323	13.222	21.1204	0.643347	8.32598	71.2862	2.48619	7.21584	3.61208	13.972	0.0581515	7.48996	0.014238	8.52399	12.138	14.433	14.765	7.1201	0.468566	13.3617	5.98186
TCGA-B0-5709	3117	0	19.8852	6.52965	13.2654	13.3888	7.44083	0.777043	45.6805	14.898	24.3932	0.632523	10.4338	95.0837	8.29977	8.84047	2.5027	15.3935	0.151178	8.17773	0.0805892	9.95954	17.5694	18.0633	15.7914	2.94306	0.600318	13.0381	24.6017
TCGA-B8-4143	709	1	21.3406	13.996	6.2768	11.9324	1.59993	0.0820164	52.5718	12.9912	25.7835	2.36726	11.7398	66.897	23.4684	21.9439	2.99933	29.9281	0.149872	10.7463	0.0694668	15.2586	15.599	48.5116	9.07921	5.56889	1.65501	13.145	24.189
TCGA-B2-5641	324	0	14.605	10.2152	11.9198	12.1076	1.68008	0.692075	56.4751	15.8881	16.6944	0.438987	12.4865	74.9682	3.20459	9.00756	3.57002	22.1699	0.0636305	8.59492	0.0521048	11.15	15.1911	18.0285	12.4403	8.17616	0.119171	8.2359	16.2135
TCGA-B2-5636	265	0	20.4132	1.43817	11.6748	12.9268	0.794379	0.0527738	40.9922	12.9796	27.0988	0.696972	7.34961	64.381	1.99934	6.70666	1.39435	6.967	0.36876	8.93274	0.00851403	5.46231	14.4566	20.9009	16.9081	8.91592	0.170388	11.6503	6.75679
TCGA-B0-5710	1459	0	16.6932	5.82735	10.7074	9.24855	0.916634	0.0168329	48.5072	11.7484	28.644	0.731469	7.61951	71.1724	3.3235	6.93983	1.49956	8.34095	0.0464295	9.10876	0.00814702	9.10135	19.148	15.8795	14.7796	7.37239	0.184782	12.1564	11.3735
TCGA-B4-5838	166	0	17.1732	10.7849	7.99229	8.33087	0.389426	0	43.0481	39.6318	21.4891	0.380688	14.0503	60.4122	1.49194	5.33824	2.58981	8.84679	0.146343	9.92853	0.0270304	3.57599	11.7859	11.5402	17.1659	1.9076	0.204358	18.0531	5.3371
TCGA-B0-5080	342	1	25.4423	3.60325	14.5897	16.6176	1.55669	0.363174	59.4951	14.1107	28.4425	0.942395	10.4721	93.4595	2.87446	9.90003	2.35373	13.5005	0.327837	11.8656	0.119846	6.18598	17.7435	28.3907	14.5202	2.93749	0.0959367	14.5771	9.39135
TCGA-A3-3325	1170	1	21.0429	9.68856	8.28181	14.659	1.63287	0.157186	63.2937	17.3479	33.9817	2.93212	7.13284	74.609	1.9223	6.4152	1.46464	16.6948	0.128519	6.49359	0.0163022	7.42518	12.5569	30.4766	12.7551	9.89664	0.224749	10.1856	7.62754
TCGA-BP-4798	334	1	11.7489	19.7664	8.06364	10.2457	1.21709	0.0327275	44.0736	11.3492	23.1952	2.43301	18.9057	84.9171	3.11164	16.495	2.81721	21.0965	0.198595	12.6266	0.0237598	20.0835	23.0465	13.3366	11.7189	3.09214	3.11713	8.3893	18.3102
TCGA-BP-4349	372	0	12.3699	13.2445	9.02232	13.3915	0.596807	0.0153623	62.5095	13.5602	31.7893	2.31683	7.73914	74.683	3.6599	7.63504	1.55315	18.302	0.0444917	5.34949	0.0297409	5.59013	14.0034	22.7394	9.90022	7.63385	0.0694391	11.1605	9.94848
TCGA-B0-5084	222	1	31.0475	33.69	9.46191	9.21548	0.706281	0.0428273	55.8551	16.3943	28.1709	1.33801	7.55005	117.119	1.3105	5.00981	3.70805	18.3415	0.0177193	7.08716	0.0621843	3.01605	13.4886	28.1143	12.5343	7.57368	0.00921827	8.46699	8.19863
TCGA-CW-5581	2799	0	13.6899	7.22175	11.3062	10.8707	0.505174	0	53.2109	17.7852	18.4814	0.635698	12.8155	68.021	2.13163	5.67472	1.76468	21.0794	0.0221928	5.59734	0.0141607	4.38389	12.6593	19.6368	12.1389	6.16535	0.0472319	10.9134	8.2376
TCGA-B0-4694	106	1	10.4147	12.8505	9.82905	16.8545	0.986577	0.137134	69.2695	32.9442	26.2044	1.10354	11.5354	90.6616	5.13986	10.7894	6.75531	44.4716	0.0756502	11.8654	0.0737467	12.0338	16.6843	23.3474	15.9996	7.58007	0.344367	12.29	12.7516
TCGA-CZ-5466	685	0	12.0334	12.3544	8.00138	14.0761	2.41902	0.0200146	50.2729	24.5866	17.2741	1.03173	11.506	79.1625	6.00772	9.56726	3.40411	31.7271	0.160095	7.19663	0.106556	8.89654	12.2684	24.0108	11.5149	20.2111	0.19386	7.73053	13.8319
TCGA-BP-5194	408	0	13.9919	5.33756	11.7301	11.4875	0.583856	0.0703353	49.8333	10.1662	26.4983	0.998822	5.8674	93.0605	4.37279	6.03037	1.6782	9.17706	0.0986179	7.17061	0.0397154	5.98955	14.5182	16.3876	17.5116	11.6116	0.242227	14.0217	4.98317
TCGA-BP-4782	354	0	13.7141	7.43843	7.83055	16.001	0.296135	0	51.4384	16.001	21.8753	0.8549	11.6795	88.0568	6.57898	9.32546	2.44559	12.871	0.0878563	8.46556	0.00770811	10.289	16.7135	27.3331	12.3081	6.33473	0.359938	13.1988	9.57466
TCGA-CZ-5454	722	1	11.4232	15.5529	10.9886	10.9386	2.58094	0	64.1548	15.0064	24.6521	1.39024	7.55125	92.5549	2.98838	9.15024	3.50215	11.9577	0.0203146	5.94257	0.142585	9.20697	12.6574	16.1596	15.3129	11.8291	0.431682	15.6608	5.99207
TCGA-B0-4821	1230	1	11.6629	6.16842	6.69354	18.6155	0.603125	0.626905	118.528	13.3064	24.1096	4.10204	16.3527	149.514	13.5733	10.0204	3.34317	52.4419	0.0820243	10.0379	0.0388996	6.42126	10.2775	55.182	4.53891	3.99388	0.145317	3.47942	8.88203
TCGA-BP-5190	1011	0	7.86464	11.108	7.07208	12.588	0.295313	0	89.7464	15.0189	19.4427	0.913423	7.84592	95.0533	2.76545	6.04372	2.88473	14.5586	0.0153322	4.84898	0.0230602	3.54081	11.8939	13.392	9.32591	7.69082	0.0615324	11.0281	4.97397
TCGA-B0-4690	43	1	19.6081	9.74813	8.72958	10.2193	4.40337	0.267116	36.8878	36.0381	26.3822	1.12459	9.47836	81.9604	9.83354	13.0205	15.0198	12.2281	0.095347	12.3304	0.479104	10.3214	14.8723	14.779	11.8081	6.03344	1.50163	15.8302	17.4347
TCGA-A3-3385	1993	0	8.51135	5.69449	7.82255	6.51913	0.243261	0.0271342	46.086	14.6917	19.1552	1.22535	5.3909	93.96	1.36406	1.6761	2.31849	11.3108	0.0430347	4.09413	0.0328319	2.08564	9.21594	17.2841	14.5081	6.42787	0.0876067	10.5658	4.13456
TCGA-B8-4153	405	0	10.2624	7.37228	10.4273	13.7654	2.22487	0.0607303	80.9733	23.3222	23.8713	1.58686	8.53296	77.5012	5.08826	3.87468	1.11103	19.2361	0.00837548	6.04424	0.00979768	5.06469	11.8343	18.5499	7.83101	7.97392	0.0915024	9.98973	7.99697
TCGA-CZ-5989	1599	0	5.54923	13.4025	5.19991	1.08957	1.41548	0	10.2044	55.4803	68.1682	0.618259	2.63453	35.9568	1.73464	8.15989	2.54928	0.455635	0.222033	19.2175	0.076823	14.5989	18.5076	1.54982	21.7915	14.7782	0.307485	34.9279	5.54438
TCGA-CZ-5462	311	1	11.4792	16.3849	8.47457	12.0727	15.4121	0.173195	56.8286	26.0486	21.5269	0.567581	14.0239	97.8754	2.5819	9.39789	4.98755	24.1978	0.020211	7.23762	0.290164	14.192	12.4211	14.2569	12.6718	17.2995	0.36132	9.26865	18.5144
TCGA-BP-5176	1590	1	13.2158	5.18864	10.3602	23.9063	1.04141	0.0784099	82.8897	15.3121	20.1957	0.93533	10.7559	106.813	4.73197	7.63359	2.28006	15.6216	0.0576731	6.23749	0.0126499	7.44005	14.2189	22.9997	13.8457	9.61851	0.11814	7.17559	6.80927
TCGA-B0-5099	485	1	11.0482	4.6588	11.0564	14.1522	0.914318	0.202721	41.8132	19.0809	18.5335	1.47539	9.07576	66.9124	1.52618	6.32573	1.38783	19.3862	0.0116491	7.25448	0.00817629	3.70058	9.44118	15.2586	15.9569	10.3212	0.0545428	8.97396	5.05695
TCGA-BP-4761	182	0	20.9341	3.68479	7.50301	25.876	0.460295	0.0167019	99.3077	4.60732	7.6655	0.398465	16.1372	154.088	3.76003	7.66431	0.903154	87.5662	0.0691021	6.39639	0.0242508	5.12116	10.1827	19.7911	5.0316	9.3761	0.0862793	2.974	13.6119
TCGA-BP-4169	701	1	14.9841	2.86432	10.9409	9.48328	23.0175	0.193331	42.638	14.1383	27.061	1.75023	10.8941	63.1037	4.67457	12.4129	1.71447	16.8914	0.161643	9.73925	0.274864	10.7857	15.6943	14.6014	14.6039	4.89272	0.834863	11.9296	12.7544
TCGA-B0-5400	1132	0	16.5296	6.65208	9.84722	16.2795	3.10048	0.178323	88.8751	18.9609	15.584	1.03596	15.1733	103.554	5.13771	7.49882	7.84272	20.4046	0.0603645	13.0952	1.04353	6.67414	11.1083	19.7056	6.63308	6.56421	0.303572	9.56122	13.2547
TCGA-B8-5553	435	0	9.84962	11.5523	9.46325	13.7839	1.18894	0.607731	56.9841	14.6158	22.2634	0.685759	9.4883	84.692	3.61395	6.65768	1.84849	13.1721	0.117792	7.2922	0.023849	8.69823	14.6796	19.9527	15.0844	5.53787	0.296973	12.7317	25.3525
TCGA-B0-4844	313	1	16.724	6.45674	10.1678	11.6521	1.35787	0.127133	103.059	15.033	21.4071	1.92275	8.92163	90.6885	2.88679	12.2059	4.31384	41.1162	0.0847442	5.60521	0.0205105	12.0691	9.10154	20.7381	7.39314	1.70429	0.369421	10.821	7.95989
TCGA-BP-4158	3377	0	11.0638	5.42785	9.63825	12.064	0.541685	0.0183301	50.9451	18.1035	28.4736	1.85075	5.77567	72.2938	3.88619	6.27159	1.56092	16.3203	0.0556149	6.70144	0.0354865	7.77071	11.6168	20.4094	12.8595	9.64382	0.0828538	9.85847	7.12031
TCGA-CZ-5465	1377	0	12.3777	2.97175	8.20155	10.3634	3.0994	0	64.1476	17.5461	27.2458	1.18249	5.64231	63.5941	1.0935	5.27526	1.0037	14.594	0.0155954	4.67704	0.0398041	9.0248	9.73368	13.7625	14.7699	12.7258	0.0929346	10.7892	10.946
TCGA-B0-5077	1317	1	13.8191	3.76632	10.3073	11.3025	0.73148	0.0647934	49.7446	23.7917	23.9832	2.14757	11.2799	84.7771	2.69074	9.34857	2.57537	17.3159	0.0607636	5.83593	0.0752629	8.04047	13.1035	20.1857	9.67355	4.0907	0.192459	7.347	11.1864
TCGA-A3-3382	574	0	10.1261	6.0528	4.88476	7.52715	0.409873	0.0869298	41.8318	20.0582	21.2284	1.14066	6.19729	101.558	1.82401	7.95111	5.08842	15.9129	0.0263752	6.78783	0.0168293	11.3578	14.3567	15.3442	17.7608	4.31973	0.291892	10.3807	9.24461
TCGA-EU-5904	551	0	10.0817	2.32961	11.3786	14.9245	6.35911	0.0313446	50.4069	14.0001	24.1469	0.847954	5.16401	71.9715	2.05528	5.53098	1.50844	13.4312	0.0237755	6.49669	0	6.3608	13.0399	15.7686	13.7829	7.07128	0.0708404	16.2097	8.75896
TCGA-BP-5175	932	0	11.503	7.02138	3.02652	10.9071	0.619222	0	116.927	9.69954	10.2603	1.50292	7.01294	144.395	2.77399	10.5266	6.44101	22.39	0.0192894	11.2146	0.0300865	5.34403	8.67499	23.1209	3.64535	2.6969	0.260913	5.58077	6.49361
TCGA-A3-A6NJ	468	0	11.0285	7.65825	11.9112	16.5764	1.25934	0.234788	61.8732	20.041	24.6101	1.29264	13.4967	120.207	8.64498	7.73	1.81761	23.4765	0.408489	8.22323	0.0174824	12.0847	14.6278	23.7623	13.6268	6.92506	0.163272	14.2266	57.2987
TCGA-CW-6090	2552	0	15.4656	19.3456	11.0016	8.67516	3.75509	0.0943549	58.8112	13.6546	23.985	0.758012	7.22904	78.7626	3.08363	11.8401	2.56357	6.22414	0.0743584	10.0567	0.0587148	17.0005	12.4159	26.4065	12.4832	8.6363	0.548349	17.6265	6.12793
TCGA-CJ-4639	2308	0	12.8334	4.49806	14.0632	13.1151	2.06851	0.233613	39.9567	12.7043	21.9883	1.76933	6.56237	67.6983	7.41321	7.85509	1.62556	19.4078	0.143192	9.29652	0.0502519	12.0936	18.4971	13.543	15.9961	10.5534	0.486074	16.9501	16.5153
TCGA-B2-5635	315	0	10.1307	20.8087	7.20817	3.54273	3.37529	0	10.112	15.143	27.6061	2.68632	3.55202	25.8004	1.22506	10.8284	4.87038	7.49462	0.121219	10.6243	0.425406	14.7772	11.183	6.60577	13.0003	6.46335	0.937716	15.7091	16.9704
TCGA-CJ-6031	1906	0	16.5049	10.0288	10.7875	12.6201	1.34642	0.0436019	55.1389	15.9231	24.5656	1.13311	10.0844	90.5441	6.02508	9.78902	3.45772	19.6574	0.110243	9.20472	0.0562746	8.56941	14.8594	21.8367	11.8957	4.66003	0.41294	14.027	11.755
TCGA-BP-4960	2172	0	13.044	7.81565	6.19018	11.2444	7.46531	0.101865	76.8428	14.3991	18.0259	2.33724	6.18132	81.6416	4.55892	9.77446	3.34435	16.8398	0.0501731	6.39357	0.0845175	6.40375	10.0291	24.1019	6.29999	2.70171	0.43225	6.242	7.60736
TCGA-A3-3322	1478	0	12.6273	7.52445	10.1497	9.34632	3.20381	0.764468	32.2737	18.2947	23.0989	1.93649	6.40459	57.0739	1.17414	6.58914	1.53026	13.854	0.116827	4.79892	0.0899992	6.32944	9.89737	14.6224	14.1993	6.82952	0.106733	7.33067	6.84935
TCGA-6D-AA2E	362	0	6.3919	3.95634	13.2077	19.4446	3.19654	0.0695922	59.7014	48.1059	18.2025	1.24522	15.3194	89.216	0.625327	3.73348	2.81703	16.2911	0.0415898	8.60431	0.516459	2.81159	10.5918	37.213	9.92322	4.65182	0.0898754	18.5186	3.53469
TCGA-BP-4964	1862	0	13.0371	7.37007	10.2661	12.1649	0.765535	0.185931	45.8345	10.9099	23.0133	1.72153	5.85277	69.5184	3.28721	6.8928	1.96214	11.6814	0.0512844	6.1053	0.0119985	8.86252	12.5952	30.9326	11.2754	6.01613	0.208105	13.3414	7.11218
TCGA-A3-3326	1137	0	17.5716	8.1286	11.7593	12.3028	2.63698	0.164595	46.7714	9.80409	25.2721	2.87499	7.80234	82.1347	4.58685	6.52936	1.2124	20.2079	0.102149	5.71989	0.0597471	11.1986	17.4036	18.477	12.1491	8.27429	0.29228	10.5003	12.0573
TCGA-BP-4797	1107	0	12.0476	6.59705	11.7595	8.2718	2.15313	0.0253797	43.2286	52.7105	15.6887	0.464934	14.2129	66.8347	1.70114	7.90873	3.9354	14.9346	0.0332517	8.34729	0.116694	6.37443	12.5344	11.371	14.805	3.69124	0.163884	16.5858	10.1715
TCGA-B0-5812	2963	0	15.8911	8.50338	11.8837	8.98994	3.78131	0.0146188	51.0633	17.1625	36.1003	1.07122	8.01683	73.0409	4.80348	7.19306	1.57596	11.5091	0.0987899	9.77686	0.212262	9.50131	16.5763	16.3468	18.0242	6.28992	0.113278	20.8294	10.3361
TCGA-CZ-5988	693	0	13.683	24.7795	7.20361	7.43133	1.37247	0.0244582	47.0857	12.9354	24.7882	0.791908	8.16127	68.2804	1.99576	10.6622	2.97297	4.38382	0.0607158	11.5958	0.0236752	8.45808	14.0804	29.7207	13.4694	7.78815	0.300074	18.6914	8.44658
TCGA-BP-5170	2412	0	16.096	16.4766	9.20475	9.87849	3.79716	0.0735421	87.2042	13.765	18.9321	0.712776	6.42542	83.3749	1.88869	7.75965	2.87637	11.4599	0.0354983	12.0939	0.0622892	10.0686	15.2549	22.5313	11.0381	5.52019	0.225569	11.0019	6.44632
TCGA-CJ-4903	1560	0	11.247	10.0611	6.8772	11.1941	5.39518	0.0762842	53.3115	13.6507	21.7535	1.22413	7.80538	111.715	3.21424	7.32397	2.44595	10.0478	0.0929315	5.69418	0.024614	7.49636	15.0079	28.3479	14.8296	5.89762	0.221665	8.34024	12.8974
TCGA-BP-4784	1854	0	19.3779	1.83976	11.4323	12.6535	0.163769	0.0352299	49.6295	16.0686	34.01	1.0131	6.45083	94.8644	1.18069	9.83521	1.0604	10.1301	0.150618	10.0441	0.0255765	5.68512	13.7322	21.293	17.5183	13.7607	0.0909958	16.4583	3.42474
TCGA-BP-5192	714	0	12.4951	3.29668	12.7521	15.0598	0.746224	0	65.0487	13.1403	25.2723	0.993347	6.72361	115.217	1.60666	4.12129	1.32758	12.1533	0.0251828	5.55363	0.00679823	3.7719	13.281	13.2394	14.0575	11.5531	0.03628	12.5009	6.57819
TCGA-B0-5098	1584	1	25.5325	73.2234	13.4426	7.50277	0.493618	0.220239	56.2094	22.0971	26.6004	1.71235	11.6107	93.5249	1.44412	18.4544	3.62626	15.7408	0.0246787	8.75185	0.119918	2.12753	6.87083	31.785	10.301	8.0686	0.106661	8.60139	10.6359
TCGA-CZ-5452	1556	0	14.224	15.2186	11.4534	16.0058	2.01567	0	84.3558	19.3871	19.0121	1.13146	18.2497	106.542	2.82181	11.6577	5.13094	43.5222	0.0566856	9.64765	0.0229539	10.9734	20.4185	26.4469	10.8734	1.24541	0.081665	7.74371	24.1759
TCGA-BP-5174	2257	0	12.3916	4.16918	9.11947	16.1706	0.609458	0	89.9458	20.5877	16.1395	0.768822	12.0713	107.91	1.28108	7.39487	2.2812	16.7425	0.0148904	6.40481	0.0149305	4.64364	14.2583	28.85	8.99317	7.91957	0.0497994	8.34157	5.89599
TCGA-CJ-4908	1531	0	15.885	4.35232	11.6698	11.1512	1.07013	0.106984	43.0181	13.3742	27.2244	2.18774	8.55798	71.9695	2.98138	8.92941	1.9701	15.4323	0.0940596	9.38469	0.058252	8.30127	15.4107	20.7992	14.8958	4.58249	0.198613	10.689	8.67259
TCGA-CJ-4916	1373	0	13.0443	10.6073	11.4917	10.4225	1.10824	0.0402126	67.5903	15.1182	22.367	1.64464	8.66516	76.8004	9.69743	11.4095	1.89726	20.7555	0.264351	8.88374	0.0194626	12.8666	19.6036	20.4376	9.53038	5.82639	0.285631	11.3351	27.6598
TCGA-B8-A54F	519	0	8.67739	15.5895	8.41515	15.373	1.53183	0.116303	40.1901	8.44991	26.9472	1.98192	5.69331	83.4108	2.23133	10.6938	2.27105	15.4863	0.122971	6.6949	0.0187633	9.68849	11.1272	35.0776	13.5045	15.0784	0.650869	10.1237	2.91783
TCGA-EU-5905	119	0	19.7631	6.46646	7.72166	12.4079	0.331378	0	59.8038	8.68219	15.3689	0.577801	4.06725	115.773	1.26777	9.74159	2.82962	11.302	0.0423498	7.06885	0	9.45404	9.05861	28.5942	12.4262	4.8778	0.0826202	9.10472	4.56371
TCGA-B0-4696	866	1	5.69764	1.36743	6.81168	8.71973	0.514245	0.154874	59.601	23.1526	25.9927	2.37529	21.7058	101.424	0.0483579	3.21919	1.53896	13.2749	0.161718	20.5397	0.0214165	1.66677	8.86124	18.9287	14.0937	0.268154	0.0714332	16.0807	2.22223
TCGA-3Z-A93Z	385	0	11.2988	6.78026	12.1925	23.027	0.708644	0.0288406	79.6001	19.078	26.6307	1.74473	8.47089	154.095	4.83279	7.51826	1.99609	31.3113	0.0795495	6.8521	0.0279172	11.2323	10.942	30.0721	13.3485	4.78247	0.167609	8.23771	12.4006
TCGA-CZ-5464	1492	0	14.5739	8.03286	13.4661	12.5177	5.25645	0.131049	89.3228	19.2722	32.4925	1.09986	10.0186	84.1867	3.79044	12.239	1.66108	19.9734	0.243989	8.31824	0.0507414	11.6613	16.2907	19.4084	9.87084	8.94512	0.389261	13.8101	22.6926
TCGA-BP-4353	375	1	11.0647	13.6296	9.28834	9.97615	0.322605	0.0502542	41.5669	12.4179	24.563	0.963431	5.73755	95.8214	6.32189	11.6385	3.56719	11.1448	0.0739273	11.3397	0.0162151	13.1039	16.6457	21.6737	14.1254	7.71505	0.627378	19.5435	6.0213
TCGA-BP-5196	1018	0	21.9189	10.0069	8.27026	14.2598	4.86097	0.0669242	78.0643	12.0902	19.6559	1.32578	11.3056	122.455	4.07132	11.6955	1.89838	16.3355	0.154597	8.65019	0.0323908	10.3671	19.9318	32.5906	11.1702	4.2031	0.140448	8.88217	17.8126
TCGA-B0-4845	1986	1	15.2338	4.20774	9.70818	14.3246	1.60533	0.194165	62.8713	16.9731	33.6297	3.11852	7.0384	60.0382	1.69754	5.08082	1.56594	15.0755	0.1205	5.41865	0.0469873	4.8794	10.6591	22.8612	11.1319	7.6482	0.137916	8.25141	7.18659
TCGA-A3-3351	910	0	15.1089	10.7202	11.3986	12.1567	2.48897	0.0199893	40.9049	8.90285	26.1977	1.78835	7.17169	67.2398	0.946621	11.1099	1.90777	18.9423	0.165406	9.24313	0.0483732	13.9531	17.8056	13.3048	12.1583	10.0212	0.258153	14.072	19.935
TCGA-CZ-5456	1558	0	7.70295	7.46465	12.2723	11.3555	3.26602	0.0930868	59.4955	17.2156	17.9045	0.522155	10.5629	112.863	0.972079	6.91499	7.88212	17.2769	0.0320946	7.306	0.105124	7.34045	10.5848	28.1617	11.255	4.52141	0.480871	16.2724	6.51943
TCGA-A3-3307	1436	0	13.3906	8.14298	11.9708	14.5063	2.9974	0.0217522	49.5015	25.0856	31.5224	1.09351	11.7771	73.3467	3.94611	7.72907	1.59095	15.499	0.0569982	7.48205	0.0421117	11.7309	13.5416	15.6192	13.4485	9.99427	0.266875	18.524	19.3995
TCGA-BP-4167	2718	0	10.8591	14.1903	10.1669	18.644	1.33325	0.0197799	70.9531	17.8199	19.865	1.1039	17.4289	102.138	5.99491	11.7642	3.76415	21.1882	0.117299	12.7024	0.0478665	10.3043	17.0383	15.6806	9.99559	2.56078	0.906842	10.1996	15.9953
TCGA-CZ-5460	1430	0	12.2633	7.72458	9.81823	11.1053	4.22334	0.0143721	82.3876	27.7988	24.5617	1.14498	12.8108	71.3593	1.623	8.13658	2.4079	21.7459	0.0396419	6.37053	0.03478	10.7553	13.4896	29.3377	12.2919	6.36587	0.18561	13.9421	11.1278
TCGA-CJ-4912	1657	0	11.4374	9.77952	4.17395	12.0162	0.815298	0.0811706	70.1959	14.3082	21.5848	2.12672	8.1859	62.5699	2.17331	8.89231	1.85466	31.0262	0.0111944	8.16013	0.058929	6.91037	9.49985	25.7475	4.18204	11.6266	0.262071	6.60885	4.85478
TCGA-CJ-4881	2014	0	9.3669	11.2135	6.20321	12.2098	4.71529	0.229332	68.4507	19.3148	21.3424	1.62334	11.5515	117.887	3.50872	10.0271	3.47736	30.7647	0.0705541	8.93292	0.119533	9.30771	13.5197	23.6587	7.82401	3.32375	0.46704	11.8408	11.1939
TCGA-CJ-5671	1943	0	15.1167	8.60355	10.4954	11.0119	2.29764	0.118431	53.0595	12.1439	21.8266	0.641493	8.5704	82.7777	6.06454	9.5639	4.29874	17.4128	0.188997	8.29724	0.0900736	9.79675	16.0249	37.4404	11.4844	4.58578	0.819366	9.56414	10.0978
TCGA-B0-5691	3431	0	12.2995	3.6586	11.8547	11.2082	1.37281	0.20168	48.7399	15.7868	25.0602	1.05253	7.52171	66.0651	4.05912	4.93245	1.98076	12.9681	0.187746	6.25772	0.0244029	5.29812	12.6086	13.4438	16.8094	7.55534	0.162788	14.9688	8.24099
TCGA-BP-4799	1133	1	8.90338	13.637	3.55478	2.02026	4.78186	0	20.5646	35.1165	28.2751	0.93527	7.38665	57.6075	5.84754	11.0377	7.52861	8.88606	0.0435981	9.39778	0.0510013	8.49018	14.3172	12.6667	11.7531	9.56905	0.113407	15.584	9.92891
TCGA-B0-4811	1417	1	10.2372	8.21973	5.73725	7.99831	1.55741	0.281425	93.1587	15.0484	25.0526	3.93653	4.95545	49.3893	5.39927	5.41805	0.905061	18.014	0.086249	4.06387	0.083238	4.65051	7.81962	22.6954	4.81079	2.54955	0.111054	6.251	9.31501
TCGA-DV-5573	1130	0	14.6085	16.2812	11.2737	9.94595	1.55574	0.0729244	65.0101	23.346	29.2663	1.25047	13.6664	100.073	5.51223	12.4884	2.66473	15.3567	0.447545	12.0375	0.0441186	16.39	22.7052	24.9429	11.0915	6.80964	0.164813	9.67852	21.1591
TCGA-B0-5712	2722	0	12.9411	13.2708	5.93744	12.4593	1.94986	0	76.4833	21.4448	19.8339	0.656964	13.7975	109.306	0.658211	5.89883	1.53342	12.7951	0.0064446	5.98197	0.0226168	5.84995	13.803	16.4955	7.4925	13.9017	0.0704075	8.99618	8.04432
TCGA-BP-4343	1912	1	10.6078	10.5821	9.32097	8.44465	1.42598	0.201882	54.4116	25.0048	27.7738	0.46913	8.47813	124.755	2.67425	13.4273	8.63926	9.91283	0.222737	12.8274	0.0710615	17.7291	19.9022	13.5503	19.6706	7.06748	0.474041	21.2237	7.24531
TCGA-AK-3447	1217	0	1.26814	37.367	3.6724	8.74014	0.00700962	0	46.696	319.202	20.4822	1.07924	8.72192	38.8285	1.4919	2.12352	0.0609806	18.1428	0.0524057	2.82969	0.0715219	0.821593	6.52586	7.39891	7.48067	13.2234	0	27.501	1.31897
TCGA-BP-4981	1097	1	14.5359	12.6446	6.29898	11.5724	0.971754	0.0496035	103.11	15.3995	18.0363	3.14872	7.40757	84.471	6.79417	7.36729	1.21888	17.0174	0.0387653	5.30035	0.0320103	8.69638	11.4717	24.6782	5.26512	3.76203	0.106768	5.59286	11.2394
TCGA-CW-6087	41	1	19.3857	24.0072	12.4875	8.43748	4.15946	0.156286	36.0833	34.2476	25.7558	0.701671	18.1022	97.7278	16.1424	19.967	7.13153	8.05872	0.0447657	20.548	0.168738	21.1815	34.4424	24.3112	12.3053	6.98733	3.89701	13.2181	57.0234
TCGA-BP-4965	1871	0	16.5999	7.73734	8.65852	11.3954	1.437	0.0299847	49.2165	15.9827	30.5928	0.664261	9.51762	80.2567	1.49279	6.84936	1.86509	9.29266	0.0895974	8.0596	0.0290247	7.71579	17.1499	18.5041	20.4723	11.3815	0.0709939	16.4376	8.1787
TCGA-A3-A6NI	1018	0	12.6093	8.3374	10.1636	19.8015	1.27377	0.461615	71.6949	13.2097	23.2262	0.922267	10.3788	102.813	3.71106	6.52644	2.36339	20.6526	0.0329289	6.70005	0.0616326	9.50037	11.8105	27.0595	9.22168	10.6108	0.328914	9.97297	11.1852
TCGA-B0-4688	101	1	1.8651	4.74942	5.25989	9.50977	2.32231	0.114388	34.4733	41.0037	19.2545	1.40628	9.81192	58.3057	4.78603	10.4089	3.87823	13.2361	0.0157756	10.6564	0.213543	4.89244	6.45857	17.9351	6.96225	1.36839	0.622566	13.7051	5.59814
TCGA-BP-4803	204	0	13.5038	6.46403	8.42145	9.63355	1.73913	0	38.2981	15.8603	19.5782	0.828617	5.16724	66.7721	2.61094	5.39183	1.80318	6.05622	0.0295696	7.08169	0.0370615	5.10883	11.3682	12.4148	14.3738	4.91886	0.13845	10.3252	3.86578
TCGA-CJ-4920	139	1	13.9344	5.8707	10.9415	11.369	7.58551	0.0701307	49.931	14.0121	25.0459	1.15775	7.43107	76.0364	2.77188	8.56469	2.35601	12.0838	0.0435236	8.53619	0.0848569	6.84292	13.9052	21.5071	11.4269	6.31695	0.407569	11.0254	7.38369
TCGA-B0-5703	1203	0	16.4387	3.19389	10.7462	15.0005	0.729651	0.0806411	58.2902	30.3548	23.8403	1.01348	8.31052	71.2776	12.0588	4.6585	1.0296	24.9783	0.0139018	4.59677	0.0195148	5.03828	10.3158	24.4099	13.1856	8.81858	0.0520723	7.3264	7.42467
TCGA-BP-5183	1291	0	14.5869	10.3554	9.22002	14.3123	0.76913	0.128687	70.952	14.192	16.4736	0.822361	7.80893	112.577	3.97795	8.17829	3.47937	17.0849	0.101415	4.51768	0.053386	8.80028	13.2885	22.5001	9.64796	7.7377	0.249291	6.74169	20.0908
TCGA-CJ-4637	2227	1	19.8527	18.0267	11.6569	14.5994	4.4159	0.0378357	47.4268	20.7871	25.0479	2.07935	20.2564	80.7912	11.743	19.4663	3.51704	23.7126	0.281773	15.6573	0.146497	22.1717	28.9903	20.8834	10.1475	4.11671	1.71021	14.0754	38.9948
