# Supplementary material for: Potential Application of Pyroptosis in Kidney Renal Clear Cell Carcinoma Immunotherapy and Targeted Therapy
Source: Front Pharmacol. 2022 Jun 15;13:918647. doi: 10.3389/fphar.2022.918647 (PMC9252305; doi:10.3389/fphar.2022.918647)
Supplement: Supplementary file 2 [file Table3.XLSX]

## Sheet: Table 3
Cluster	PPARA_score P = 1.22e-23
TCGA-A3-3306-01A-01R-0864-07	C1	-0.185287
TCGA-A3-3329-01A-01R-0864-07	C1	-0.0274788
TCGA-B8-5550-01A-01R-1541-07	C2	0.0123601
TCGA-A3-3378-01A-02R-1325-07	C3	0.245066
TCGA-A3-3343-01A-01R-0864-07	C1	-0.347505
TCGA-B0-5100-01A-01R-1420-07	C2	-0.127089
TCGA-CJ-4869-01A-02R-1426-07	C1	0.546717
TCGA-CJ-4895-01A-01R-1305-07	C3	0.351407
TCGA-B0-5691-01A-11R-1541-07	C2	-0.505664
TCGA-B0-5121-01A-02R-1420-07	C2	-0.184608
TCGA-B0-5098-01A-01R-1420-07	C2	-0.121805
TCGA-A3-3308-01A-02R-1325-07	C1	-0.258036
TCGA-BP-4807-01A-01R-1305-07	C2	-0.164163
TCGA-B0-5707-01A-11R-1541-07	C1	0.170813
TCGA-BP-4971-01A-01R-1334-07	C3	-0.0532536
TCGA-B8-4620-01A-02R-1325-07	C3	-0.145502
TCGA-BP-4967-01A-01R-1334-07	C1	-0.256364
TCGA-BP-5198-01A-01R-1426-07	C1	0.0199259
TCGA-BP-4326-01A-01R-1289-07	C1	-0.305737
TCGA-CJ-4904-01A-02R-1426-07	C2	-0.180545
TCGA-CZ-4853-01A-01R-1426-07	C2	-0.205217
TCGA-A3-3387-01A-01R-1541-07	C3	-0.0438432
TCGA-A3-3326-01A-01R-0864-07	C1	-0.089869
TCGA-BP-4784-01A-01R-1305-07	C2	-0.101219
TCGA-BP-4766-01A-01R-1289-07	C2	-0.340102
TCGA-CZ-5456-01A-01R-1503-07	C1	0.0788378
TCGA-CZ-4857-01A-01R-1305-07	C3	-0.0701752
TCGA-B0-5400-01A-01R-1503-07	C1	0.451024
TCGA-BP-5010-01A-02R-1420-07	C1	-0.112594
TCGA-CJ-4644-01A-02R-1325-07	C1	0.0870234
TCGA-CJ-6033-01A-11R-1672-07	C1	0.268907
TCGA-EU-5907-01A-11R-1672-07	C1	-0.00904775
TCGA-B4-5836-01A-11R-1672-07	C3	-0.122295
TCGA-A3-3323-01A-02R-1325-07	C3	-0.544538
TCGA-BP-4353-01A-02R-1289-07	C3	-0.0112289
TCGA-B0-5077-01A-01R-1334-07	C3	-0.326047
TCGA-CZ-5984-01A-11R-1672-07	C1	-0.0564025
TCGA-B8-A54G-01A-11R-A266-07	C1	0.413371
TCGA-B0-4713-01A-01R-1277-07	C1	-0.0228165
TCGA-CZ-5463-01A-01R-1503-07	C3	-0.351546
TCGA-6D-AA2E-01A-11R-A37O-07	C2	-0.0670119
TCGA-CJ-6032-01A-11R-1672-07	C1	-0.120633
TCGA-BP-4801-01A-02R-1420-07	C3	-0.124516
TCGA-EU-5904-01A-11R-1672-07	C2	-0.335804
TCGA-B8-5158-01A-01R-1420-07	C1	0.283254
TCGA-BP-4969-01A-01R-1334-07	C1	-0.409639
TCGA-B8-5546-01A-01R-1541-07	C2	-0.298974
TCGA-B4-5844-01A-11R-1672-07	C2	-0.276404
TCGA-CZ-5452-01A-01R-1503-07	C1	0.402098
TCGA-BP-4991-01A-01R-1334-07	C3	-0.416694
TCGA-A3-3316-01A-01R-0864-07	C1	-0.0347355
TCGA-B8-A54E-01A-11R-A266-07	C2	-0.291898
TCGA-BP-5170-01A-01R-1426-07	C3	0.177871
TCGA-A3-A6NI-01A-11R-A33J-07	C1	-0.0475671
TCGA-B0-5711-01A-11R-1672-07	C3	-0.214727
TCGA-CZ-5451-01A-01R-1503-07	C2	-0.17758
TCGA-BP-4340-01A-01R-1289-07	C2	-0.450403
TCGA-BP-5180-01A-01R-1426-07	C1	0.255452
TCGA-CJ-4639-01A-02R-1325-07	C3	-0.149503
TCGA-B0-4821-01A-01R-1503-07	C2	0.247553
TCGA-CZ-4860-01A-01R-1305-07	C1	0.0957669
TCGA-B0-4813-01A-01R-1277-07	C1	-0.200038
TCGA-B8-4619-01A-02R-1325-07	C2	-0.292457
TCGA-CJ-4892-01A-01R-1305-07	C1	0.179508
TCGA-CJ-4916-01A-01R-1426-07	C1	0.362712
TCGA-BP-4964-01A-01R-1334-07	C3	-0.384789
TCGA-B0-5712-01A-11R-1672-07	C2	-0.266174
TCGA-BP-4965-01A-01R-1334-07	C3	-0.0962954
TCGA-BP-5199-01A-01R-1426-07	C1	0.519896
TCGA-BP-4973-01A-01R-1334-07	C3	-0.523481
TCGA-B2-5635-01A-01R-A277-07	C2	-0.36423
TCGA-B0-4844-01A-01R-1277-07	C1	0.149432
TCGA-G6-A8L7-01A-11R-A37O-07	C2	0.0488715
TCGA-B0-5088-01A-01R-1334-07	C1	0.0986562
TCGA-A3-3324-01A-02R-1325-07	C3	-0.206679
TCGA-BP-4968-01A-01R-1334-07	C1	0.5155
TCGA-BP-4352-01A-01R-1289-07	C1	-0.165698
TCGA-CJ-4872-01A-01R-1305-07	C3	-0.0339975
TCGA-DV-A4VZ-01A-11R-A266-07	C2	-0.0345751
TCGA-BP-5006-01A-01R-1334-07	C2	-0.139564
TCGA-BP-5009-01A-01R-1334-07	C3	0.196978
TCGA-B0-4699-01A-01R-1277-07	C1	0.0836869
TCGA-B0-4834-01A-01R-1305-07	C2	-0.468263
TCGA-BP-4998-01A-01R-1334-07	C3	-0.00783603
TCGA-B0-5104-01A-01R-1420-07	C2	-0.343077
TCGA-B0-4945-01A-01R-1420-07	C1	-0.259761
TCGA-B0-4842-01A-02R-1420-07	C2	0.365684
TCGA-AK-3447-01A-01R-1766-07	C2	-0.0529197
TCGA-B8-5551-01A-01R-1541-07	C1	0.560322
TCGA-A3-3349-01A-01R-1188-07	C1	-0.193018
TCGA-B0-4693-01A-01R-1277-07	C1	0.276209
TCGA-A3-3346-01A-01R-1766-07	C1	0.23665
TCGA-B0-5120-01A-01R-1420-07	C1	-0.356105
TCGA-BP-5177-01A-01R-1426-07	C2	0.114086
TCGA-B8-4154-01A-01R-1188-07	C1	0.32688
TCGA-B8-4153-01B-11R-1672-07	C2	-0.00219271
TCGA-CJ-6030-01A-11R-1672-07	C3	0.380295
TCGA-CW-5584-01A-01R-1541-07	C2	-0.32584
TCGA-B0-5696-01A-11R-1541-07	C2	0.127886
TCGA-BP-4765-01A-01R-1289-07	C2	-0.314306
TCGA-BP-4782-01A-02R-1420-07	C3	0.144684
TCGA-B8-5165-01A-01R-1420-07	C2	-0.485328
TCGA-B2-3923-01A-02R-A277-07	C2	-0.281115
TCGA-AK-3425-01A-02R-1277-07	C1	0.455614
TCGA-AS-3778-01A-01R-A32Z-07	C1	-0.519905
TCGA-CW-6087-01A-11R-1672-07	C3	0.423923
TCGA-B0-5108-01A-01R-1420-07	C3	0.406523
TCGA-B0-5699-01A-11R-1541-07	C2	-0.230478
TCGA-B0-4814-01A-01R-1277-07	C2	-0.521862
TCGA-AK-3465-01A-02R-1325-07	C2	-0.375088
TCGA-CJ-4918-01A-01R-1426-07	C3	-0.259939
TCGA-BP-4344-01A-01R-1289-07	C3	-0.150648
TCGA-B4-5835-01A-11R-1672-07	C1	0.32052
TCGA-A3-3372-01A-02R-1325-07	C3	-0.517456
TCGA-BP-4981-01A-01R-1334-07	C2	-0.0235227
TCGA-BP-4170-01A-02R-1289-07	C3	0.0550212
TCGA-CJ-4643-01A-02R-1325-07	C3	-0.39608
TCGA-BP-4977-01A-01R-1334-07	C3	-0.310631
TCGA-B2-5633-01A-01R-1541-07	C3	-0.39456
TCGA-A3-3311-01A-02R-1325-07	C3	-0.117648
TCGA-BP-5173-01A-01R-1426-07	C1	0.147717
TCGA-BP-5007-01A-01R-1334-07	C1	-0.397673
TCGA-A3-3362-01A-02R-1325-07	C1	-0.4679
TCGA-BP-4781-01A-01R-1305-07	C1	-0.166949
TCGA-A3-3365-01A-01R-0864-07	C1	-0.186404
TCGA-DV-A4W0-01A-11R-A266-07	C2	-0.413107
TCGA-B0-5092-01A-01R-1420-07	C1	0.353948
TCGA-CJ-5683-01A-11R-1541-07	C1	-0.165297
TCGA-BP-4331-01A-01R-1289-07	C1	0.00619229
TCGA-B2-A4SR-01A-11R-A266-07	C1	-0.403562
TCGA-BP-4976-01A-01R-1334-07	C2	-0.37488
TCGA-B2-4099-01A-02R-1188-07	C1	0.490109
TCGA-B2-3923-01B-10R-A277-07	C2	-0.348702
TCGA-G6-A5PC-01A-11R-A33J-07	C2	0.205403
TCGA-B0-5812-01A-11R-1672-07	C3	0.0893342
TCGA-BP-4341-01A-01R-1289-07	C2	-0.309186
TCGA-BP-4795-01A-02R-1420-07	C3	-0.0361504
TCGA-AK-3451-01A-02R-1188-07	C1	0.499726
TCGA-CZ-5987-01A-11R-1672-07	C2	0.196233
TCGA-MM-A564-01A-11R-A266-07	C1	-0.0462456
TCGA-BP-4787-01A-01R-1305-07	C1	0.0105819
TCGA-DV-5566-01A-01R-1541-07	C1	0.230467
TCGA-BP-5190-01A-01R-1426-07	C2	-0.175497
TCGA-BP-4162-01A-02R-1325-07	C3	0.169145
TCGA-BP-4343-01A-02R-1289-07	C3	0.394208
TCGA-AK-3458-01A-01R-1503-07	C2	0.0538936
TCGA-CZ-5457-01A-01R-1503-07	C3	0.184972
TCGA-A3-A8OX-01A-11R-A37O-07	C3	-0.00667783
TCGA-B0-4817-01A-01R-1277-07	C1	0.0513112
TCGA-CJ-4888-01A-01R-1305-07	C1	0.489339
TCGA-BP-5191-01A-01R-1426-07	C1	0.223429
TCGA-B2-5635-01A-01R-1541-07	C3	0.0467552
TCGA-T7-A92I-01A-11R-A37O-07	C2	-0.171358
TCGA-CJ-4901-01A-01R-1426-07	C1	0.452185
TCGA-G6-A8L8-01A-21R-A37O-07	C2	-0.141788
TCGA-BP-4173-01A-02R-1289-07	C1	0.439225
TCGA-AK-3434-01A-02R-1277-07	C1	0.197601
TCGA-BP-4329-01A-02R-1289-07	C3	-0.0811968
TCGA-CZ-5462-01A-01R-1503-07	C1	0.338253
TCGA-B0-4706-01A-01R-1503-07	C1	-0.194452
TCGA-CJ-4920-01A-01R-1426-07	C3	-0.262904
TCGA-B8-A54I-01A-21R-A33J-07	C1	0.147495
TCGA-CJ-4893-01A-01R-1305-07	C3	0.208488
TCGA-BP-4960-01A-01R-1334-07	C1	0.0340434
TCGA-B2-3924-01A-02R-1325-07	C3	0.402031
TCGA-B2-3923-01A-02R-1325-07	C2	-0.326016
TCGA-BP-5185-01A-01R-1426-07	C2	-0.216688
TCGA-A3-3357-01A-02R-1420-07	C1	0.123066
TCGA-A3-A8CQ-01A-11R-A37O-07	C1	-0.477342
TCGA-BP-5176-01A-01R-1426-07	C1	0.25846
TCGA-BP-4160-01A-02R-1289-07	C3	0.46299
TCGA-B2-3924-01A-02R-A277-07	C3	0.0640718
TCGA-B0-4822-01A-01R-1277-07	C1	0.0387711
TCGA-A3-3328-01A-01R-0864-07	C2	-0.216051
TCGA-CW-5583-01A-02R-1541-07	C2	-0.462296
TCGA-B8-4148-01A-02R-1325-07	C3	-0.20835
TCGA-BP-4959-01A-01R-1334-07	C1	-0.00965733
TCGA-B0-5097-01A-01R-1420-07	C1	0.0310226
TCGA-CW-6090-01A-11R-1672-07	C3	0.307202
TCGA-B2-4102-01A-02R-1325-07	C3	-0.167193
TCGA-BP-4799-01A-01R-1305-07	C3	0.354265
TCGA-BP-4177-01A-02R-1420-07	C2	-0.192676
TCGA-CZ-4858-01A-01R-1305-07	C3	-0.0227849
TCGA-AK-3450-01A-02R-1277-07	C2	-0.176137
TCGA-B0-5102-01A-01R-1420-07	C2	-0.2126
TCGA-BP-4167-01A-02R-1325-07	C1	0.56048
TCGA-BP-4989-01A-01R-1334-07	C1	0.214388
TCGA-BP-5200-01A-01R-1426-07	C2	-0.184778
TCGA-B0-4818-01A-01R-1503-07	C1	-0.0382308
TCGA-B0-4714-01A-01R-1277-07	C1	0.0675791
TCGA-3Z-A93Z-01A-11R-A37O-07	C1	0.0336282
TCGA-DV-5574-01A-01R-1541-07	C3	0.4406
TCGA-BP-5194-01A-02R-1426-07	C2	-0.185565
TCGA-BP-4961-01A-01R-1334-07	C2	-0.375864
TCGA-BP-4963-01A-01R-1334-07	C3	-0.275464
TCGA-AK-3460-01A-02R-1277-07	C1	-0.459312
TCGA-B8-5545-01A-01R-1672-07	C3	-0.117037
TCGA-BP-4165-01A-02R-1289-07	C1	0.226887
TCGA-DV-A4VX-01A-11R-A266-07	C1	0.274801
TCGA-B0-4846-01A-01R-1277-07	C3	0.120081
TCGA-CZ-5453-01A-01R-1503-07	C2	-0.403165
TCGA-B0-5095-01A-01R-1420-07	C3	-0.0948807
TCGA-BP-4972-01A-01R-1334-07	C3	-0.223084
TCGA-B0-4712-01A-01R-1503-07	C1	0.570029
TCGA-BP-4164-01A-02R-1325-07	C3	-0.481489
TCGA-CZ-5454-01A-01R-1503-07	C3	0.417039
TCGA-BP-5202-01A-02R-1426-07	C2	-0.328304
TCGA-CZ-5470-01A-01R-1503-07	C1	0.449436
TCGA-CJ-4902-01A-01R-1426-07	C1	0.0453753
TCGA-CJ-4905-01A-02R-1426-07	C2	-0.146476
TCGA-B0-5075-01A-01R-1334-07	C3	0.215717
TCGA-BP-4798-01A-01R-1305-07	C1	0.214747
TCGA-CJ-4882-01A-02R-1426-07	C3	0.0801402
TCGA-B0-5706-01A-11R-1541-07	C3	0.274223
TCGA-CJ-4891-01A-01R-1305-07	C1	0.254325
TCGA-CZ-5988-01A-11R-1672-07	C3	0.0040072
TCGA-AK-3440-01A-02R-1277-07	C2	-0.274269
TCGA-AK-3453-01A-02R-1277-07	C1	0.208144
TCGA-B0-5697-01A-11R-1541-07	C1	0.537075
TCGA-B0-4841-01A-01R-1277-07	C2	0.145538
TCGA-CJ-5679-01A-11R-1541-07	C1	0.101031
TCGA-B0-4845-01A-01R-1277-07	C2	-0.387337
TCGA-CZ-5465-01A-01R-1503-07	C2	-0.451686
TCGA-CJ-5686-01A-11R-1672-07	C3	-0.0240573
TCGA-BP-4345-01A-01R-1289-07	C3	0.271848
TCGA-B0-5693-01A-11R-1541-07	C2	-0.223951
TCGA-B0-4838-01A-01R-1305-07	C1	-0.137019
TCGA-B8-5549-01A-01R-1541-07	C3	-0.37138
TCGA-CJ-4876-01A-01R-1305-07	C1	0.105895
TCGA-BP-4337-01A-01R-1289-07	C2	-0.185887
TCGA-BP-4985-01A-01R-1334-07	C1	0.147001
TCGA-A3-3374-01A-02R-1325-07	C2	-0.129341
TCGA-A3-3373-01A-02R-1420-07	C2	-0.439015
TCGA-B0-5700-01A-11R-1541-07	C2	0.0367588
TCGA-B4-5378-01A-01R-1503-07	C2	-0.403523
TCGA-B0-5709-01A-11R-1541-07	C3	0.261846
TCGA-BP-4351-01A-01R-1289-07	C1	-0.438905
TCGA-BP-4774-01A-01R-1289-07	C1	-0.289017
TCGA-BP-4986-01A-01R-1334-07	C3	-0.305431
TCGA-B0-5113-01A-01R-1420-07	C3	-0.466229
TCGA-A3-A6NL-01A-11R-A33J-07	C3	0.129121
TCGA-CJ-5680-01A-11R-1541-07	C2	-0.306303
TCGA-B0-5402-01A-01R-1503-07	C3	-0.249306
TCGA-CZ-4862-01A-01R-1305-07	C1	0.00697683
TCGA-CW-6097-01A-11R-1672-07	C3	0.0868536
TCGA-B4-5843-01A-11R-1672-07	C2	-0.303255
TCGA-A3-3307-01A-01R-0864-07	C1	0.127196
TCGA-B0-4688-01A-01R-1277-07	C1	-0.437506
TCGA-CJ-5689-01A-11R-1541-07	C3	0.359189
TCGA-BP-4335-01A-01R-1289-07	C1	-0.311233
TCGA-CJ-4908-01A-01R-1426-07	C3	-0.287247
TCGA-CZ-5458-01A-01R-1503-07	C2	-0.308922
TCGA-B0-4690-01A-01R-1277-07	C3	0.319458
TCGA-CJ-4900-01A-01R-1334-07	C1	0.321505
TCGA-A3-3359-01A-01R-0864-07	C3	-0.258296
TCGA-CJ-4907-01A-01R-1426-07	C2	-0.278567
TCGA-CZ-5460-01A-01R-1503-07	C1	0.31328
TCGA-B8-4622-01A-02R-1277-07	C3	-0.337192
TCGA-BP-4994-01A-01R-1334-07	C2	-0.289967
TCGA-B0-4703-01A-01R-1277-07	C3	0.155697
TCGA-BP-4346-01A-01R-1289-07	C1	0.279152
TCGA-B0-4839-01A-01R-1305-07	C1	0.324624
TCGA-CZ-5985-01A-11R-1672-07	C3	0.0209642
TCGA-CZ-4865-01A-02R-1503-07	C1	0.508208
TCGA-CJ-5675-01A-11R-1541-07	C3	0.49784
TCGA-AK-3429-01A-02R-1325-07	C1	0.442304
TCGA-B0-4843-01A-01R-1277-07	C1	0.0254604
TCGA-CJ-4886-01A-01R-1305-07	C3	-0.00756442
TCGA-B0-5083-01A-02R-1420-07	C2	0.00960622
TCGA-B0-5117-01A-01R-1420-07	C2	-0.275846
TCGA-BP-4325-01A-02R-1289-07	C1	0.16086
TCGA-CW-5580-01A-01R-1672-07	C3	-0.434416
TCGA-BP-5000-01A-01R-1334-07	C1	0.0185904
TCGA-B0-5106-01A-01R-1420-07	C1	-0.199414
TCGA-CJ-6031-01A-11R-1672-07	C3	0.526334
TCGA-B0-4852-01A-01R-1503-07	C3	-0.318795
TCGA-B0-5690-01A-11R-1541-07	C3	0.0248918
TCGA-B0-4697-01A-01R-1277-07	C1	0.315742
TCGA-CZ-4859-01A-02R-1426-07	C2	-0.269415
TCGA-BP-4789-01A-01R-1305-07	C1	-0.244946
TCGA-CZ-5989-01A-11R-1672-07	C2	-0.0710234
TCGA-A3-3347-01A-02R-1325-07	C1	0.0230548
TCGA-B0-4827-01A-02R-1420-07	C3	0.18107
TCGA-BP-4760-01A-02R-1420-07	C2	-0.212356
TCGA-CW-5581-01A-02R-1541-07	C2	-0.35819
TCGA-AK-3427-01A-01R-0864-07	C2	0.0442145
TCGA-AK-3445-01A-02R-1277-07	C1	0.167912
TCGA-BP-4763-01A-01R-1289-07	C3	-0.0687058
TCGA-BP-4776-01A-01R-1289-07	C2	0.147573
TCGA-BP-5008-01A-01R-1334-07	C3	-0.184027
TCGA-B0-5119-01A-02R-1420-07	C2	-0.204607
TCGA-CJ-5684-01A-11R-1541-07	C1	0.202617
TCGA-BP-4338-01A-01R-1289-07	C1	0.236208
TCGA-B0-5085-01A-01R-1334-07	C2	-0.325474
TCGA-A3-3380-01A-01R-0864-07	C1	-0.38162
TCGA-B0-4691-01A-01R-1277-07	C1	0.302885
TCGA-B0-5695-01A-11R-1541-07	C2	-0.226926
TCGA-A3-3317-01A-02R-1325-07	C1	-0.096956
TCGA-CJ-5672-01A-11R-1541-07	C1	0.192886
TCGA-CJ-5677-01A-11R-1541-07	C1	0.0651119
TCGA-A3-3367-01A-02R-1420-07	C3	-0.533828
TCGA-B8-A54K-01A-11R-A33J-07	C2	-0.530189
TCGA-BP-4992-01A-01R-1334-07	C1	-0.259454
TCGA-B0-5705-01A-11R-1541-07	C2	-0.0875657
TCGA-CW-6088-01A-11R-1672-07	C2	-0.510398
TCGA-BP-4758-01A-01R-1289-07	C1	0.421234
TCGA-BP-4355-01A-01R-1289-07	C1	-0.352385
TCGA-CZ-4866-01A-01R-1503-07	C1	-0.217085
TCGA-B8-4621-01A-01R-1503-07	C1	-0.139281
TCGA-BP-4995-01A-01R-1334-07	C2	-0.270787
TCGA-BP-5004-01A-01R-1334-07	C2	-0.605476
TCGA-B8-5162-01A-01R-1420-07	C3	0.43791
TCGA-B0-4847-01A-01R-1277-07	C1	0.251822
TCGA-BP-4769-01A-01R-1289-07	C3	-0.356225
TCGA-CZ-5982-01A-11R-1672-07	C2	-0.167707
TCGA-CJ-4870-01A-01R-1305-07	C2	-0.0596642
TCGA-AK-3454-01A-02R-1277-07	C1	0.00415782
TCGA-BP-4975-01A-01R-1334-07	C2	-0.317168
TCGA-CW-5585-01A-01R-1541-07	C2	-0.386473
TCGA-B2-4098-01A-02R-1325-07	C3	0.0647244
TCGA-CJ-5678-01A-11R-1541-07	C1	0.58894
TCGA-B0-5702-01A-11R-1541-07	C2	0.0720453
TCGA-CJ-4638-01A-02R-1325-07	C2	-0.163485
TCGA-DV-5573-01A-01R-1541-07	C1	0.325941
TCGA-BP-5196-01A-01R-1426-07	C1	0.215841
TCGA-A3-3351-01A-02R-1325-07	C3	-0.312545
TCGA-B8-A54D-01A-21R-A266-07	C1	0.0888589
TCGA-A3-3322-01A-02R-1325-07	C2	-0.480597
TCGA-B8-A54H-01A-11R-A33J-07	C1	-0.0481865
TCGA-A3-A8OW-01A-11R-A37O-07	C1	-0.295764
TCGA-B0-4701-01A-01R-1277-07	C1	-0.175083
TCGA-B2-4101-01A-02R-1277-07	C3	-0.253688
TCGA-A3-3320-01A-02R-1325-07	C3	-0.450353
TCGA-BP-4999-01A-01R-1334-07	C2	-0.460838
TCGA-BP-4161-01A-02R-1325-07	C3	-0.000602777
TCGA-B8-4143-01A-01R-1188-07	C1	0.293491
TCGA-B0-5701-01A-11R-1541-07	C1	0.26136
TCGA-BP-4797-01A-01R-1305-07	C2	-0.0661192
TCGA-DV-A4W0-05A-11R-A266-07	C2	-0.299781
TCGA-BP-4174-01A-02R-1289-07	C1	0.0781678
TCGA-A3-3385-01A-02R-1420-07	C2	-0.568041
TCGA-CZ-5469-01A-01R-1503-07	C2	-0.0918069
TCGA-BP-4970-01A-01R-1334-07	C3	-0.000894906
TCGA-BP-4330-01A-01R-1289-07	C3	-0.317508
TCGA-BP-4349-01A-01R-1289-07	C2	-0.325142
TCGA-AK-3461-01A-02R-1277-07	C1	-0.440506
TCGA-A3-3383-01A-02R-1325-07	C1	0.254846
TCGA-BP-4159-01A-02R-1289-07	C1	0.203597
TCGA-B2-5635-01B-04R-A277-07	C2	-0.402307
TCGA-CJ-4889-01A-01R-1305-07	C1	-0.0490219
TCGA-BP-4962-01A-01R-1334-07	C1	0.293787
TCGA-CJ-5682-01A-11R-1541-07	C2	0.18258
TCGA-BP-4347-01A-01R-1289-07	C3	-0.36921
TCGA-BP-5186-01A-01R-1426-07	C2	-0.341319
TCGA-CZ-4856-01A-02R-1426-07	C3	0.173169
TCGA-B0-4824-01A-01R-1277-07	C1	0.310845
TCGA-A3-3376-01A-02R-1420-07	C3	-0.2097
TCGA-CJ-4635-01A-02R-1305-07	C3	-0.182498
TCGA-BP-5183-01A-01R-1426-07	C1	-0.313515
TCGA-A3-A8OV-01A-11R-A37O-07	C1	-0.0737482
TCGA-B8-5159-01A-01R-1420-07	C3	-0.436719
TCGA-B8-5163-01A-01R-1420-07	C3	0.395564
TCGA-CZ-5461-01A-01R-1503-07	C1	0.0827356
TCGA-GK-A6C7-01A-11R-A33J-07	C2	-0.194596
TCGA-BP-4771-01A-01R-1289-07	C1	0.437372
TCGA-BP-4803-01A-01R-1305-07	C2	-0.540162
TCGA-B2-5639-01A-01R-1541-07	C2	0.137966
TCGA-CZ-5455-01A-01R-1503-07	C3	0.306368
TCGA-CJ-4897-01A-03R-1426-07	C2	-0.320904
TCGA-B0-5107-01A-01R-1420-07	C1	0.333021
TCGA-BP-4759-01A-01R-1289-07	C2	-0.214377
TCGA-B0-4836-01A-01R-1305-07	C3	0.279525
TCGA-B8-A7U6-01A-12R-A37O-07	C1	0.20022
TCGA-B2-5636-01A-02R-1541-07	C3	-0.40204
TCGA-A3-3382-01A-02R-1325-07	C1	-0.455231
TCGA-CZ-5464-01A-01R-1503-07	C3	0.477026
TCGA-CJ-4634-01A-02R-1325-07	C1	-0.447775
TCGA-CJ-6028-01A-11R-1672-07	C3	0.258059
TCGA-BP-4804-01A-02R-1305-07	C1	0.345578
TCGA-CJ-4912-01A-01R-1426-07	C1	-0.102986
TCGA-CJ-4873-01A-01R-1305-07	C1	0.15788
TCGA-CJ-4894-01A-01R-1305-07	C1	-0.0637109
TCGA-CW-5588-01A-01R-1541-07	C1	0.0462028
TCGA-A3-3325-01A-01R-0864-07	C1	-0.163609
TCGA-CJ-4871-01A-01R-1305-07	C1	0.295206
TCGA-CJ-4640-01A-02R-1325-07	C3	0.393174
TCGA-BP-4762-01A-02R-1289-07	C3	0.0880234
TCGA-B0-5094-01A-01R-1420-07	C1	-0.350949
TCGA-CZ-5467-01A-01R-1503-07	C3	-0.108286
TCGA-A3-3363-01A-01R-0864-07	C1	0.0706315
TCGA-CZ-5468-01A-01R-1503-07	C1	0.203429
TCGA-B2-3924-01B-03R-A277-07	C2	-0.426969
TCGA-BP-5181-01A-01R-1426-07	C2	-0.329929
TCGA-B8-5553-01A-01R-1541-07	C3	-0.0234285
TCGA-BP-4761-01A-01R-1289-07	C2	0.0974189
TCGA-B2-5633-01A-01R-A277-07	C2	-0.281443
TCGA-A3-3358-01A-01R-1541-07	C3	0.19627
TCGA-CZ-4864-01A-01R-1503-07	C1	0.116462
TCGA-AK-3436-01A-02R-1325-07	C1	0.0388323
TCGA-CZ-5466-01A-01R-1503-07	C1	0.399749
TCGA-B0-5080-01A-01R-1503-07	C3	0.325122
TCGA-CZ-4861-01A-01R-1305-07	C1	0.445078
TCGA-CJ-5671-01A-11R-1541-07	C1	0.393833
TCGA-AK-3431-01A-02R-1277-07	C3	0.146711
TCGA-B0-4811-01A-01R-1503-07	C2	-0.374613
TCGA-A3-3313-01A-02R-1325-07	C2	-0.236765
TCGA-B8-5552-01B-11R-1672-07	C3	-0.123641
TCGA-CJ-6027-01A-11R-1672-07	C1	0.547096
TCGA-BP-4756-01A-01R-1289-07	C2	-0.346204
TCGA-A3-3319-01A-02R-1325-07	C1	0.015509
TCGA-MW-A4EC-01A-11R-A266-07	C1	0.16915
TCGA-B0-4816-01A-01R-1503-07	C1	0.169942
TCGA-CZ-4863-01A-01R-1503-07	C3	0.208115
TCGA-B0-5110-01A-01R-1420-07	C3	-0.215969
TCGA-CZ-5986-01A-11R-1672-07	C3	-0.324115
TCGA-B0-4828-01A-01R-1277-07	C1	-0.169229
TCGA-B8-4151-01A-01R-1188-07	C2	-0.153625
TCGA-EU-5905-01A-11R-1672-07	C1	-0.378229
TCGA-CJ-4903-01A-01R-1426-07	C3	-0.0888459
TCGA-B0-5698-01A-11R-1672-07	C3	0.184016
TCGA-B0-4815-01A-01R-1503-07	C1	0.567721
TCGA-B0-5081-01A-01R-1334-07	C1	0.509328
TCGA-A3-3352-01A-01R-0864-07	C3	-0.353714
TCGA-A3-A6NJ-01A-12R-A33J-07	C1	0.42113
TCGA-BP-5184-01A-01R-1426-07	C2	-0.0498298
TCGA-CJ-4899-01A-01R-1334-07	C3	-0.447444
TCGA-CJ-4881-01A-01R-1305-07	C1	0.033573
TCGA-CJ-4878-01A-01R-1305-07	C1	-0.138405
TCGA-B0-4819-01A-01R-1277-07	C1	0.354785
TCGA-B0-4710-01A-01R-1503-07	C1	-0.201991
TCGA-A3-3331-01A-02R-1325-07	C3	-0.382602
TCGA-BP-5174-01A-01R-1426-07	C2	-0.104503
TCGA-B0-5694-01A-11R-1541-07	C2	-0.0956418
TCGA-B0-5116-01A-02R-1420-07	C2	-0.114636
TCGA-DV-5567-01A-01R-1541-07	C2	-0.496959
TCGA-BP-5169-01A-01R-1426-07	C1	0.324709
TCGA-B0-4700-01A-02R-1541-07	C1	0.520009
TCGA-AK-3433-01A-02R-1277-07	C2	-0.255784
TCGA-CJ-4875-01A-01R-1305-07	C2	0.066709
TCGA-A3-3335-01A-01R-0864-07	C1	-0.148373
TCGA-B0-5115-01A-01R-1420-07	C3	-0.377921
TCGA-BP-5195-01A-02R-1426-07	C3	-0.131397
TCGA-BP-4354-01A-02R-1289-07	C3	0.381896
TCGA-BP-4974-01A-01R-1334-07	C3	-0.431976
TCGA-CJ-4641-01A-02R-1325-07	C1	0.405668
TCGA-B4-5834-01A-11R-1672-07	C3	-0.171773
TCGA-BP-4169-01A-02R-1289-07	C3	-0.120339
TCGA-B2-5633-01B-04R-A277-07	C2	-0.560874
TCGA-BP-4777-01A-01R-1289-07	C3	0.54908
TCGA-B0-5399-01A-01R-1503-07	C1	-0.216573
TCGA-B0-5099-01A-01R-1420-07	C2	-0.535403
TCGA-BP-4166-01A-02R-1289-07	C3	0.105204
TCGA-CJ-4890-01A-01R-1305-07	C1	0.367123
TCGA-B0-5084-01A-01R-1334-07	C2	-0.112137
TCGA-BP-5168-01A-01R-1420-07	C2	-0.0393544
TCGA-BP-4770-01A-01R-1503-07	C1	-0.335201
TCGA-BP-4332-01A-01R-1289-07	C3	-0.177735
TCGA-B4-5832-01A-11R-1672-07	C2	-0.0336074
TCGA-B0-4849-01A-01R-1277-07	C1	-0.129097
TCGA-B8-5164-01A-01R-1420-07	C3	0.30994
TCGA-CW-6093-01A-11R-1672-07	C2	-0.155374
TCGA-MM-A84U-01A-11R-A37O-07	C1	0.062885
TCGA-CJ-4637-01A-02R-1325-07	C1	0.50345
TCGA-CJ-4642-01B-01R-1305-07	C2	-0.32864
TCGA-BP-5178-01A-01R-1426-07	C1	0.434051
TCGA-BP-4790-01A-01R-1305-07	C2	-0.125983
TCGA-B0-5692-01A-11R-1541-07	C1	0.30844
TCGA-CJ-4885-01A-01R-1305-07	C2	-0.143918
TCGA-BP-4768-01A-01R-1289-07	C2	-0.474184
TCGA-B0-5713-01A-11R-1672-07	C3	-0.0194808
TCGA-CW-5587-01A-01R-1541-07	C3	0.172997
TCGA-BP-5201-01A-01R-1426-07	C1	0.216805
TCGA-CW-5590-01A-01R-1541-07	C1	-0.324262
TCGA-A3-3370-01A-02R-1420-07	C3	-0.489309
TCGA-B0-4848-01A-01R-1277-07	C1	0.299483
TCGA-B0-4698-01A-01R-1503-07	C1	0.51796
TCGA-BP-4982-01A-01R-1334-07	C3	-0.369286
TCGA-CJ-4636-01A-02R-1325-07	C1	0.191414
TCGA-AK-3455-01A-01R-0864-07	C1	0.227567
TCGA-A3-A6NN-01A-12R-A33J-07	C3	-0.447137
TCGA-G6-A8L6-01A-11R-A37O-07	C1	0.100352
TCGA-B0-5703-01A-11R-1541-07	C2	-0.124248
TCGA-BP-4176-01A-02R-1289-07	C1	0.19166
TCGA-B0-4707-01A-01R-1277-07	C2	-0.123321
TCGA-CW-5591-01A-01R-1541-07	C2	-0.10354
TCGA-B4-5838-01A-11R-1672-07	C2	-0.233375
TCGA-BP-4775-01A-01R-1289-07	C2	-0.289781
TCGA-BP-4158-01A-02R-1289-07	C1	-0.476368
TCGA-CJ-5676-01A-11R-1541-07	C1	0.448547
TCGA-DV-5565-01A-01R-1541-07	C2	0.20221
TCGA-BP-4163-01A-02R-1325-07	C3	-0.0529621
TCGA-BP-4327-01A-01R-1289-07	C1	-0.340809
TCGA-BP-5182-01A-01R-1426-07	C1	0.379433
TCGA-CJ-4884-01A-01R-1305-07	C1	0.148559
TCGA-CZ-5459-01A-01R-1503-07	C1	-0.131161
TCGA-B0-5096-01A-01R-1420-07	C2	0.0657009
TCGA-B8-A54J-01A-11R-A33J-07	C1	-0.0634173
TCGA-BP-4987-01A-01R-1334-07	C3	-0.444596
TCGA-B2-5641-01A-01R-1541-07	C3	0.224197
TCGA-AK-3426-01A-02R-1325-07	C1	0.329174
TCGA-B4-5377-01A-01R-1503-07	C3	-0.268609
TCGA-BP-4342-01A-01R-1289-07	C3	-0.258081
TCGA-BP-4983-01A-01R-1334-07	C1	0.437805
TCGA-B0-4833-01A-01R-1305-07	C1	0.0837313
TCGA-AS-3777-01A-01R-0864-07	C2	-0.371615
TCGA-CJ-4874-01A-01R-1305-07	C3	0.358961
TCGA-CJ-4887-01A-01R-1305-07	C1	0.420528
TCGA-AK-3428-01A-02R-1277-07	C3	0.287896
TCGA-B8-A54F-01A-11R-A266-07	C1	-0.232855
TCGA-BP-5187-01A-01R-1426-07	C3	-0.249959
TCGA-CJ-5681-01A-11R-1541-07	C2	-0.195813
TCGA-B0-4696-01A-01R-1277-07	C2	-0.357709
TCGA-B0-5710-01A-11R-1672-07	C3	-0.304679
TCGA-BP-5175-01A-01R-1426-07	C1	0.175897
TCGA-DV-5569-01A-01R-1541-07	C3	0.497444
TCGA-BP-5189-01A-02R-1426-07	C1	-0.281891
TCGA-AK-3443-01A-02R-1325-07	C2	-0.254783
TCGA-CW-5589-01A-01R-1541-07	C1	-0.0527081
TCGA-B0-5109-01A-02R-1420-07	C1	0.453873
TCGA-B8-A8YJ-01A-13R-A39I-07	C3	-0.0420319
TCGA-B0-4810-01A-01R-1503-07	C1	0.4966
TCGA-BP-5001-01A-01R-1334-07	C2	-0.284332
TCGA-EU-5906-01A-11R-1672-07	C2	-0.255247
TCGA-BP-4993-01A-02R-1420-07	C2	-0.0779338
TCGA-B0-4823-01A-02R-1420-07	C1	0.27424
TCGA-DV-5576-01A-01R-1541-07	C2	-0.49158
TCGA-MM-A563-01A-11R-A266-07	C1	0.365536
TCGA-BP-5192-01A-01R-1426-07	C2	-0.345369
TCGA-CJ-4868-01A-01R-1305-07	C3	0.430346
TCGA-A3-A8OU-01A-11R-A37O-07	C1	-0.0274446
TCGA-B0-4718-01A-01R-1277-07	C1	-0.0374593
TCGA-DV-5568-01A-01R-1541-07	C2	0.134809
TCGA-AK-3456-01A-02R-1325-07	C2	-0.260745
TCGA-B0-4837-01A-01R-1305-07	C3	-0.0536207
TCGA-B0-4694-01A-01R-1277-07	C1	0.560252
TCGA-BP-4334-01A-01R-1289-07	C2	-0.127958
TCGA-B8-4146-01B-11R-1672-07	C2	-0.0799247
TCGA-CZ-4854-01A-01R-1305-07	C1	-0.317671
TCGA-DV-5575-01A-01R-1541-07	C3	0.0808903
