# Supplementary material for: Potential Application of Pyroptosis in Kidney Renal Clear Cell Carcinoma Immunotherapy and Targeted Therapy
Source: Front Pharmacol. 2022 Jun 15;13:918647. doi: 10.3389/fphar.2022.918647 (PMC9252305; doi:10.3389/fphar.2022.918647)
Supplement: Supplementary file 4 [file Table9.XLSX]

## Sheet: Table S1
id	futime	fustat	CASP4	CHMP3	CASP5	CASP3	DFNA5	CHMP4C	risk
GSM559577	3180	1	155.914	975.611	18.3058	98.3425	414.132	301.135	-50.2433
GSM559578	1	1	96.5188	1048.51	24.7472	117.267	550.479	300.05	-57.1354
GSM559579	2490	1	165.112	1519.67	18.8987	196.686	299	129.715	-81.4807
GSM559580	180	1	325.469	449.297	35.2901	234.519	876.613	223.395	-1.0563
GSM559581	1800	1	113.155	1029.28	17.9333	131.619	446.734	287.498	-55.9617
GSM559582	4650	0	191.723	1022.08	25.5646	158.234	702.735	272.987	-48.1039
GSM559583	1	1	185.849	733.405	25.7028	201.801	802.963	303.73	-30.3262
GSM559584	2970	0	120.384	892.679	21.5016	183.903	473.02	191.613	-45.0666
GSM559585	1350	1	100.536	935.568	22.0543	114.376	292.954	285.584	-51.1887
GSM559586	3360	0	210.632	1242.11	20.6805	184.075	600.996	405.222	-63.2896
GSM559587	1890	1	289.647	747.686	32.0741	219.156	2028.8	568.627	-21.4804
GSM559588	4290	0	158.247	877.312	21.0835	184.421	291.447	272.588	-43.6256
GSM559589	2880	1	206.832	556.683	20.6643	123.269	584.338	239.267	-18.9596
GSM559590	4440	0	138.521	1136.85	20.9864	193.067	312.724	242.195	-60.5359
GSM559591	1800	1	102.596	881.962	19.1337	101.438	404.672	295.43	-47.709
GSM559592	1	1	367.041	459.56	62.1567	340.742	1233.96	16.7887	8.80253
GSM559593	3900	0	127.443	1228.35	17.0453	156.016	329.513	263.099	-67.6995
GSM559594	4200	0	117.106	1013.67	22.5635	115.572	304.88	408.923	-56.4713
GSM559595	30	1	78.548	931.3	21.2477	122.175	313.225	303.388	-52.5508
GSM559596	1	1	97.4702	1156.01	20.3162	115.872	319.838	334.029	-65.8106
GSM559597	1	1	147.943	691.401	27.1629	407.255	886.985	352.38	-29.6926
GSM559598	1	1	200.962	727.276	21.812	168.789	527.149	19.6116	-27.1001
GSM559599	2460	1	150.72	1186.21	22.6906	223.701	587.916	83.122	-59.1851
GSM559600	2700	1	155.384	522.423	21.6085	228.67	683.952	119.601	-17.7295
