# Supplementary material for: Potential Application of Pyroptosis in Kidney Renal Clear Cell Carcinoma Immunotherapy and Targeted Therapy
Source: Front Pharmacol. 2022 Jun 15;13:918647. doi: 10.3389/fphar.2022.918647 (PMC9252305; doi:10.3389/fphar.2022.918647)
Supplement: Supplementary file 10 [file Table4.XLSX]

## Sheet: Table 4-1
id	TCGA-CZ-5465-11A-01R-1503-07	TCGA-CJ-6030-11A-01R-1672-07	TCGA-CZ-5985-11A-01R-1672-07	TCGA-B0-5701-11A-01R-1541-07	TCGA-B0-5699-11A-01R-1541-07	TCGA-CJ-5680-11A-01R-1541-07	TCGA-CW-5589-11A-01R-1541-07	TCGA-CJ-5677-11A-01R-1541-07	TCGA-CZ-5451-11A-01R-1503-07	TCGA-B8-5549-11A-01R-1541-07	TCGA-CZ-4865-11A-01R-1503-07	TCGA-CJ-5678-11A-01R-1541-07	TCGA-CW-6087-11A-01R-1672-07	TCGA-CZ-5470-11A-01R-1503-07	TCGA-B2-5641-11A-01R-1541-07	TCGA-CZ-5453-11A-01R-1503-07	TCGA-CZ-5987-11A-01R-1672-07	TCGA-CZ-5458-11A-01R-1503-07	TCGA-B0-5706-11A-01R-1541-07	TCGA-B0-4712-11A-02R-1503-07	TCGA-B0-4700-11A-01R-1541-07	TCGA-CW-5581-11A-01R-1541-07	TCGA-CZ-5454-11A-01R-1503-07	TCGA-CZ-5462-11A-01R-1503-07	TCGA-CZ-4864-11A-01R-1503-07	TCGA-CW-5585-11A-01R-1541-07	TCGA-A3-3387-11A-01R-1541-07	TCGA-CZ-4863-11A-01R-1503-07	TCGA-B0-5690-11A-01R-1541-07	TCGA-B8-4622-11A-01R-1758-07	TCGA-CZ-5457-11A-01R-1503-07	TCGA-CZ-5463-11A-01R-1503-07	TCGA-B8-4620-11A-01R-1758-07	TCGA-CJ-5676-11A-01R-1541-07	TCGA-B0-5402-11A-01R-1503-07	TCGA-B0-5709-11A-01R-1541-07	TCGA-CW-5580-11A-02R-1672-07	TCGA-B0-5705-11A-01R-1541-07	TCGA-CZ-5988-11A-01R-1672-07	TCGA-CW-5584-11A-01R-1541-07	TCGA-CZ-5468-11A-01R-1503-07	TCGA-CZ-5469-11A-01R-1503-07	TCGA-B0-5694-11A-01R-1541-07	TCGA-B2-5636-11A-01R-1541-07	TCGA-CJ-5679-11A-01R-1541-07	TCGA-CZ-5455-11A-01R-1503-07	TCGA-CZ-5456-11A-02R-1503-07	TCGA-CW-5591-11A-01R-1541-07	TCGA-CZ-5452-11A-01R-1503-07
DNMT1	4.66356	2.59927	2.2716	4.72961	2.48007	5.15968	2.88128	3.33159	2.40839	3.95755	3.6094	2.65004	2.79265	3.61701	5.22831	3.8088	4.43256	3.93529	3.22981	2.65354	2.03695	2.97893	3.9213	3.56853	2.05504	2.58028	1.72	3.95618	3.25285	1.96674	4.42846	2.89821	3.18217	3.2853	3.44339	2.40698	3.5383	3.34844	2.48286	4.66326	3.74442	4.1022	4.06205	3.29276	3.56883	3.14765	3.34768	4.09915	3.77012
HDAC1	43.4975	18.1645	16.5797	25.5598	19.7045	25.2026	23.7184	21.8157	18.9761	33.1086	48.5086	20.2736	25.034	34.4442	30.4973	35.3129	29.4179	40.6471	32.6943	46.2615	18.9639	20.4964	36.2714	39.716	16.6921	22.1362	14.8966	55.3073	24.5261	17.8589	37.2197	31.5841	24.1225	20.8235	21.8792	20.5219	29.3434	27.0893	20.8635	25.0902	40.9085	44.9526	25.6714	20.1256	24.9531	35.9642	37.5592	19.758	39.1604
HDAC2	6.53554	4.6608	3.6829	4.24636	3.90766	6.6971	4.55892	4.89667	4.28347	4.32307	4.91129	4.25639	4.91273	6.23756	5.31278	5.8065	6.56792	4.86391	5.29704	5.45157	3.30123	4.32228	5.58357	5.9687	3.57649	4.79882	3.47376	5.93039	4.48036	4.81338	5.22158	5.14475	5.38459	6.05795	4.27564	4.73002	5.45185	4.47449	4.48947	6.12036	5.44824	4.79028	5.02261	4.30678	5.47762	6.34743	4.64513	3.78309	5.34572
HDAC3	11.8187	7.37486	6.26942	8.5482	7.48965	9.30873	7.87466	7.03043	7.94698	7.74786	11.2934	6.43815	7.51061	11.4648	10.1814	10.4575	7.46565	10.731	7.26681	7.95768	7.72803	6.79074	8.71919	12.852	6.93684	7.21715	7.79922	10.6866	8.17887	8.11365	11.8104	8.80498	7.88866	6.77386	6.94142	8.37027	9.35227	6.99301	6.92205	8.78345	10.4945	9.89483	7.72406	7.45381	7.71414	11.4858	8.78588	15.0945	10.4329
HDAC4	1.45894	1.14302	1.07312	1.70293	1.537	1.67253	1.87627	2.27611	1.37509	2.01274	1.30663	1.27768	1.36132	1.13022	2.08628	1.33948	1.65469	0.74199	0.936674	2.10358	1.22059	1.71485	1.34001	0.958505	0.940719	1.35543	0.974013	0.891885	1.71079	0.891219	1.02591	1.08534	1.12106	1.5955	1.1943	1.07684	1.35949	1.21557	1.42943	1.87886	1.78452	1.01652	1.39293	2.01485	1.48465	0.806089	0.880749	1.84129	1.17838
HDAC5	8.34152	8.59429	6.29201	9.77176	11.1887	12.2891	9.479	10.954	9.11114	9.99461	8.33528	9.0616	6.46636	10.0298	11.8318	8.19317	7.16676	8.29373	11.4855	9.71111	8.92361	10.3282	13.0525	7.38896	5.16798	12.5128	6.54518	7.07215	10.4243	5.24126	7.12762	10.8563	9.06251	7.07237	7.8749	9.30206	10.4126	9.40554	9.72519	12.6286	13.3799	10.7525	10.9232	9.66052	11.7443	5.91371	8.5077	6.73827	9.98996
HDAC6	5.7854	10.5545	13.2817	8.30316	11.9726	9.07443	14.4404	14.431	17.3797	9.34953	6.81613	10.5482	8.3615	5.99585	7.0851	6.83724	7.40981	8.98303	7.47895	6.92858	12.4868	16.7795	9.40226	7.8216	17.5739	15.1133	14.7047	6.49903	11.5076	10.3422	7.17696	7.43188	5.49095	11.2484	9.68676	13.4522	8.78164	8.41332	11.4915	8.70159	7.43987	10.0439	9.99552	17.5625	7.5325	6.91914	7.2831	20.6205	7.59298
HDAC7	7.55571	4.5446	3.30416	8.79346	5.5084	12.5405	6.39823	7.43311	4.91364	9.34243	11.1979	5.01795	4.5832	5.70415	10.4614	8.38328	6.87983	6.66765	8.08498	9.16516	5.5499	5.0524	9.97552	5.37929	3.54069	5.85575	2.94679	9.95554	6.32149	3.3651	8.05329	6.50933	7.05326	6.51736	7.39759	6.06797	8.95566	5.72795	3.93625	12.3005	10.0467	7.91197	8.55948	6.01383	8.38855	5.73036	7.32995	9.15026	9.94766
HDAC8	3.89199	3.30756	2.74886	2.54864	2.97134	3.51367	3.24803	3.33224	3.29485	2.54002	2.94491	2.69065	3.28968	2.99641	3.10871	3.10746	3.41341	2.99114	3.12993	3.38601	2.64865	2.76288	2.99889	3.89403	2.91996	3.02632	2.68251	3.24173	2.8882	3.12096	3.48829	3.24677	3.12813	2.78873	3.08052	3.51936	2.93835	2.54285	3.37624	3.30396	3.18479	3.20779	3.06664	3.0868	3.34716	2.98083	3.19466	3.07012	3.03549
HDAC9	0.470218	0.399724	0.379709	0.871703	0.555128	0.867318	0.584147	0.372447	0.430189	0.209448	0.52355	0.575596	0.411357	0.97374	0.411408	0.373741	2.05312	0.257405	0.622196	0.365752	0.354674	0.443386	0.549524	0.495983	0.431336	0.442477	0.257573	0.602335	0.451583	1.00385	0.247346	1.12836	1.33116	0.558872	0.660482	0.585945	0.71135	0.572929	0.439131	0.802897	0.450619	0.286216	0.759754	0.711306	0.869684	0.20369	0.233233	0.639969	0.594217
HDAC10	0.396417	0.760886	0.291727	0.552523	0.67859	1.11065	0.83397	0.693047	0.706717	0.373173	0.434583	0.472316	0.510581	0.243054	0.424685	0.39323	0.335727	0.395812	0.557714	0.588696	0.901031	0.798029	0.489544	0.389639	0.752592	0.60487	0.693037	0.408482	0.543265	0.551103	0.531956	0.522011	0.689405	0.665079	0.610733	0.830722	0.709703	0.458511	0.574365	0.81315	0.551474	0.390637	0.719841	0.869929	0.710966	0.377608	0.7703	1.29997	0.505677
HDAC11	10.5463	7.87264	6.80962	10.6934	7.30327	6.41775	9.27725	6.65167	7.50177	13.4415	10.0028	6.3578	7.55105	14.687	12.891	12.1415	5.06018	12.0591	10.8204	15.1266	6.04627	8.21839	11.8576	18.253	7.19283	7.97283	4.97215	9.13752	9.79949	5.26132	14.2638	12.0531	5.90782	4.93684	5.67989	6.52388	11.4597	9.58477	6.13534	6.59319	14.5296	12.5618	7.08912	6.27633	6.29099	14.3547	16.043	3.74538	13.9956
[truncated: 562 more columns]

## Sheet: Table 4-2
id	TCGA-CZ-5465-11A-01R-1503-07	TCGA-CJ-6030-11A-01R-1672-07	TCGA-CZ-5985-11A-01R-1672-07	TCGA-B0-5701-11A-01R-1541-07	TCGA-B0-5699-11A-01R-1541-07	TCGA-CJ-5680-11A-01R-1541-07	TCGA-CW-5589-11A-01R-1541-07	TCGA-CJ-5677-11A-01R-1541-07	TCGA-CZ-5451-11A-01R-1503-07	TCGA-B8-5549-11A-01R-1541-07	TCGA-CZ-4865-11A-01R-1503-07	TCGA-CJ-5678-11A-01R-1541-07	TCGA-CW-6087-11A-01R-1672-07	TCGA-CZ-5470-11A-01R-1503-07	TCGA-B2-5641-11A-01R-1541-07	TCGA-CZ-5453-11A-01R-1503-07	TCGA-CZ-5987-11A-01R-1672-07	TCGA-CZ-5458-11A-01R-1503-07	TCGA-B0-5706-11A-01R-1541-07	TCGA-B0-4712-11A-02R-1503-07	TCGA-B0-4700-11A-01R-1541-07	TCGA-CW-5581-11A-01R-1541-07	TCGA-CZ-5454-11A-01R-1503-07	TCGA-CZ-5462-11A-01R-1503-07	TCGA-CZ-4864-11A-01R-1503-07	TCGA-CW-5585-11A-01R-1541-07	TCGA-A3-3387-11A-01R-1541-07	TCGA-CZ-4863-11A-01R-1503-07	TCGA-B0-5690-11A-01R-1541-07	TCGA-B8-4622-11A-01R-1758-07	TCGA-CZ-5457-11A-01R-1503-07	TCGA-CZ-5463-11A-01R-1503-07	TCGA-B8-4620-11A-01R-1758-07	TCGA-CJ-5676-11A-01R-1541-07	TCGA-B0-5402-11A-01R-1503-07	TCGA-B0-5709-11A-01R-1541-07	TCGA-CW-5580-11A-02R-1672-07	TCGA-B0-5705-11A-01R-1541-07	TCGA-CZ-5988-11A-01R-1672-07	TCGA-CW-5584-11A-01R-1541-07	TCGA-CZ-5468-11A-01R-1503-07	TCGA-CZ-5469-11A-01R-1503-07	TCGA-B0-5694-11A-01R-1541-07	TCGA-B2-5636-11A-01R-1541-07	TCGA-CJ-5679-11A-01R-1541-07	TCGA-CZ-5455-11A-01R-1503-07	TCGA-CZ-5456-11A-02R-1503-07	TCGA-CW-5591-11A-01R-1541-07	TCGA-CZ-5452-11A-01R-1503-07
SIRT1	7.684	7.3242	6.41728	5.66886	6.54596	8.43127	6.24594	7.19533	6.01974	6.43074	7.80272	6.36037	5.08345	6.83743	6.94761	9.46209	8.34421	5.73914	5.50273	6.06355	5.83278	6.57077	6.84734	5.58636	5.27348	7.2444	5.16257	7.39435	6.23956	7.32264	3.62519	5.96005	10.8164	9.50421	6.61459	6.42829	6.8554	5.80262	6.59403	6.69442	5.87946	5.88016	8.45615	5.01312	7.01375	5.35748	4.67236	6.52958	7.52746
SIRT2	6.61613	7.80448	7.06799	7.56774	7.03609	8.54871	7.28994	7.83144	8.14946	5.74987	8.62609	6.88215	7.22354	7.43096	7.14529	8.16991	6.99698	8.00542	8.00716	4.91001	7.40311	8.0656	7.33184	7.48437	8.02791	9.01394	9.38353	7.94768	7.65119	8.05157	7.77245	5.7209	6.76503	8.03154	8.18336	8.52495	7.36392	6.42435	7.54906	7.48523	7.40995	8.20922	7.91937	8.00817	6.90213	7.88485	8.23293	13.7886	8.68962
SIRT3	6.42103	5.91527	4.65418	6.8332	6.07022	4.37117	6.16918	5.35215	6.06331	8.85232	7.58509	4.30088	6.48012	8.16885	8.02286	6.60858	3.387	7.93224	6.59081	7.09141	5.91791	5.81017	8.00487	9.29828	5.46909	5.62217	4.93657	6.62947	7.68514	3.97188	7.65205	8.12134	4.1829	3.20141	4.20577	5.8621	8.32819	6.30828	5.02754	3.94627	6.88024	6.40789	4.81147	5.31571	4.79998	8.40319	8.71234	3.72682	8.42685
SIRT4	2.88897	2.91999	2.32383	1.32513	2.01831	1.61316	1.85334	2.07709	2.63507	1.82956	1.31709	1.96533	3.5741	3.08355	2.61342	1.9286	1.08817	1.35694	2.10269	1.59691	1.97328	2.77371	1.41672	3.1739	2.14924	2.56308	3.10344	1.37595	2.50176	1.75558	2.05475	2.07307	0.960149	2.53936	1.7156	2.50123	2.27504	2.21041	2.11552	1.70662	2.06835	1.27236	1.75256	2.26032	1.4709	1.76363	2.12295	0.937764	2.77412
SIRT5	4.46163	4.35964	3.56048	3.3124	4.17875	3.62605	4.48668	4.0425	4.99897	4.48016	3.49358	3.52049	5.66493	4.66791	4.11342	4.28933	2.87012	3.76087	5.49502	4.69795	4.30051	4.8317	4.98113	5.13811	3.51423	4.58211	4.10775	3.03177	4.31686	3.72095	3.93096	4.94741	3.78539	3.84943	3.93147	4.60467	5.03892	5.03332	4.88232	3.88407	4.24308	4.32134	4.08233	4.0833	3.8572	4.82197	4.41766	2.37958	4.6318
SIRT6	3.35722	3.50635	1.69527	3.79076	3.31684	5.6647	4.2179	3.6373	3.30695	3.94971	4.93606	2.7666	3.02976	3.22741	3.80777	3.21245	3.17472	3.67799	5.41476	6.3062	3.2013	3.6845	4.49444	3.99642	3.01742	4.01223	3.62867	4.07969	3.5914	3.04914	5.70917	4.60453	4.3917	4.13278	3.60201	4.06335	4.18868	3.45401	3.07647	5.86921	5.73249	4.46307	4.06508	3.47154	4.35871	4.39751	4.9565	4.20751	4.03406
SIRT7	1.19385	1.67132	1.26142	1.33909	1.72673	2.15306	1.70295	1.69872	1.69389	1.12053	1.61102	1.11722	1.15957	1.12226	1.47674	1.33456	0.968513	1.19575	1.65197	1.84018	1.93695	1.41162	1.42029	1.18663	1.68031	1.57647	1.41784	1.5443	1.40241	1.1545	1.63701	1.40797	1.67746	1.38326	1.40461	1.71487	1.43521	1.09065	1.29917	1.58885	2.09734	1.25751	1.58115	1.71728	1.61182	1.00453	1.36238	1.3677	1.5242
[truncated: 562 more columns]

## Sheet: Table 4-3
id	TCGA-CZ-5465-11A-01R-1503-07	TCGA-CJ-6030-11A-01R-1672-07	TCGA-CZ-5985-11A-01R-1672-07	TCGA-B0-5701-11A-01R-1541-07	TCGA-B0-5699-11A-01R-1541-07	TCGA-CJ-5680-11A-01R-1541-07	TCGA-CW-5589-11A-01R-1541-07	TCGA-CJ-5677-11A-01R-1541-07	TCGA-CZ-5451-11A-01R-1503-07	TCGA-B8-5549-11A-01R-1541-07	TCGA-CZ-4865-11A-01R-1503-07	TCGA-CJ-5678-11A-01R-1541-07	TCGA-CW-6087-11A-01R-1672-07	TCGA-CZ-5470-11A-01R-1503-07	TCGA-B2-5641-11A-01R-1541-07	TCGA-CZ-5453-11A-01R-1503-07	TCGA-CZ-5987-11A-01R-1672-07	TCGA-CZ-5458-11A-01R-1503-07	TCGA-B0-5706-11A-01R-1541-07	TCGA-B0-4712-11A-02R-1503-07	TCGA-B0-4700-11A-01R-1541-07	TCGA-CW-5581-11A-01R-1541-07	TCGA-CZ-5454-11A-01R-1503-07	TCGA-CZ-5462-11A-01R-1503-07	TCGA-CZ-4864-11A-01R-1503-07	TCGA-CW-5585-11A-01R-1541-07	TCGA-A3-3387-11A-01R-1541-07	TCGA-CZ-4863-11A-01R-1503-07	TCGA-B0-5690-11A-01R-1541-07	TCGA-B8-4622-11A-01R-1758-07	TCGA-CZ-5457-11A-01R-1503-07	TCGA-CZ-5463-11A-01R-1503-07	TCGA-B8-4620-11A-01R-1758-07	TCGA-CJ-5676-11A-01R-1541-07	TCGA-B0-5402-11A-01R-1503-07	TCGA-B0-5709-11A-01R-1541-07	TCGA-CW-5580-11A-02R-1672-07	TCGA-B0-5705-11A-01R-1541-07	TCGA-CZ-5988-11A-01R-1672-07	TCGA-CW-5584-11A-01R-1541-07	TCGA-CZ-5468-11A-01R-1503-07	TCGA-CZ-5469-11A-01R-1503-07	TCGA-B0-5694-11A-01R-1541-07	TCGA-B2-5636-11A-01R-1541-07	TCGA-CJ-5679-11A-01R-1541-07	TCGA-CZ-5455-11A-01R-1503-07	TCGA-CZ-5456-11A-02R-1503-07	TCGA-CW-5591-11A-01R-1541-07	TCGA-CZ-5452-11A-01R-1503-07
VHL	9.33473	5.90508	6.83334	7.98203	6.43039	10.6345	7.84778	7.78375	6.73439	9.31627	5.29207	4.81171	7.31334	4.9163	9.44011	7.51542	8.35204	4.83753	6.57685	8.08211	5.47081	7.30739	6.71504	5.00549	4.47126	5.58879	5.54246	4.58546	7.62278	2.33843	6.13155	7.30676	5.00026	7.58746	5.13885	8.3716	9.59585	7.31852	9.06106	9.2632	5.77715	6.69096	7.43493	9.66385	9.08036	3.8582	4.46302	3.51368	7.76596
EGFR	21.1199	7.27207	7.54752	12.1226	7.18164	12.3956	9.41802	8.54174	7.4601	20.7607	18.9823	6.23184	8.0568	10.8666	14.5116	12.423	11.9031	13.0665	6.25072	11.3973	5.05427	7.69221	10.8445	10.0451	6.28173	6.37734	4.3932	17.409	10.358	6.24159	10.8845	10.4065	8.25635	7.48887	7.4333	6.47047	9.46867	11.154	5.97374	10.2755	10.663	14.3915	9.79057	7.42391	10.5351	10.4005	6.22027	24.1845	18.1659
CCND1	29.6455	32.0911	29.2649	42.8842	44.2403	37.2939	41.4831	36.4677	37.1161	58.7573	41.3129	41.5419	33.9397	38.6599	50.6413	38.0249	15.8197	47.7552	59.7371	29.4781	24.334	30.6696	37.7853	26.2595	28.8676	33.5125	22.4299	26.8586	42.712	20.2979	31.7592	31.7026	23.3534	20.2278	29.0479	26.6046	53.2981	34.8839	28.3226	22.8242	30.7938	49.5426	44.8682	37.0194	28.1525	42.3651	34.6	90.8723	39.3685
CTNNB1	62.3627	49.3422	51.8477	59.1351	50.8262	75.3011	57.9974	58.7251	47.6025	59.12	58.4385	55.2913	53.8785	68.9226	63.1159	65.3474	79.7281	52.0985	48.0513	48.5652	37.9167	55.9077	61.4166	62.124	42.9408	60.7395	43.7142	63.562	59.5869	56.7221	49.1399	53.8473	63.7016	68.4723	53.2697	59.806	56.5566	53.8949	54.2419	64.8369	55.9516	59.3912	59.4709	55.7293	58.3612	51.7039	44.8891	55.6096	55.0611
HRAS	8.6686	9.78398	6.68126	8.68328	9.09211	14.4566	9.54814	10.4115	8.88921	10.1496	9.93302	8.81201	6.73172	11.375	11.8224	8.45606	8.06886	12.2123	15.152	12.6576	9.85221	8.26474	11.1065	9.29885	8.32512	11.3365	8.73733	6.56399	9.94126	7.92016	14.1909	11.0002	10.2838	8.88027	8.87949	8.20502	10.2536	7.99752	6.97186	12.9017	14.7857	12.2045	10.0171	9.57856	11.3996	10.7701	12.701	11.7946	11.8096
BRAF	4.00756	3.74063	3.48809	3.50023	3.7587	4.44125	3.21046	3.97132	3.14248	4.13725	2.87914	2.89823	3.48088	2.9615	4.50992	4.10413	3.88754	2.99647	3.27347	3.43219	3.53882	3.28085	3.50152	2.62437	2.68228	2.94728	2.78715	2.89761	3.43658	2.74501	2.27699	3.84079	3.51179	3.68792	3.43998	3.39377	3.46198	3.69018	3.9205	3.31247	3.07831	3.05913	4.03825	3.76598	4.73748	2.40146	2.42878	3.60538	3.75875
PTEN	9.95164	9.19083	8.34834	11.7972	9.31545	11.3016	9.74311	8.93832	7.97147	9.94498	13.0122	8.96233	7.57875	10.0591	8.96209	11.1731	15.3713	6.62589	7.89241	12.2946	7.96582	8.54042	8.53157	10.1793	8.48356	9.09256	6.84146	12.2915	8.56891	17.176	8.42151	10.9875	16.3535	11.5718	11.3634	8.7408	8.78731	9.04168	8.66746	11.4574	8.19968	9.73588	11.6802	9.92483	11.6174	9.28351	6.14121	7.46128	8.47656
AKT1	9.80799	7.5174	6.5993	10.158	7.74235	10.917	9.64952	8.21857	7.75158	9.19285	8.61209	7.19802	7.1997	11.4909	12.0025	10.557	9.27394	11.0579	9.07398	7.04243	8.10302	7.74967	10.2011	11.0637	7.37414	8.77251	6.18526	7.33064	8.88296	7.53119	11.2488	8.30343	8.61949	8.80877	7.86802	7.02498	10.8518	9.04381	6.68564	12.1234	11.301	10.3339	8.49784	7.20979	9.15871	9.82382	9.5728	8.12038	10.7161
MYC	6.37137	3.67475	12.334	23.742	3.41682	66.2693	9.55921	8.93296	6.14226	8.81577	6.59948	4.16988	2.37269	5.85277	1.46076	8.95865	23.1094	8.52924	7.69311	4.49763	6.25404	6.32892	9.35574	1.95214	8.72147	8.235	4.86831	3.51058	2.32148	7.19032	5.634	4.76647	54.9225	30.9845	28.4047	17.4318	20.1876	17.5275	6.0085	30.9033	8.63543	13.6349	24.4271	7.49837	21.5771	10.3915	16.8828	22.9008	7.90214
KRAS	9.90104	6.12788	5.69934	6.1663	6.36171	10.2349	6.70956	7.05936	6.15987	7.58646	8.45702	5.79905	6.90026	7.92364	8.31797	10.6562	9.44857	5.92624	7.58398	9.36903	5.29747	5.30928	8.54085	8.62782	5.20913	5.78874	4.50859	8.3508	6.11907	7.64733	6.3914	8.78369	8.55633	7.86279	6.46544	6.23055	6.89018	6.29051	6.28117	8.27262	6.82454	8.36662	7.47115	5.91337	9.68015	7.74493	5.02551	7.72641	7.94129
STAT3	39.4589	26.2258	24.147	34.7971	26.6312	42.6018	34.2087	39.9557	28.4047	45.332	48.8588	26.017	27.4222	35.4005	40.3495	39.7335	62.337	37.9527	28.406	58.4064	24.7831	24.8698	56.1239	34.7122	24.8904	27.119	21.1577	36.6126	27.4792	26.4112	38.5228	36.0166	39.7962	44.7223	40.0069	27.4641	35.7673	28.5608	27.2662	44.0464	47.4275	44.3347	35.537	33.8224	46.2466	32.3615	31.093	27.1507	34.376
MTOR	13.4998	6.5883	9.22936	12.0697	8.48984	8.84928	9.17484	7.82685	7.18235	21.4395	9.02523	6.65308	11.456	11.7329	18.9374	12.4956	8.21032	13.3665	10.1865	7.84365	5.65249	9.50921	12.5123	12.9799	6.75019	6.63339	5.35708	8.41763	11.3117	4.94972	11.3424	11.8105	4.55911	6.14861	6.65677	6.84797	10.8604	12.1566	8.69258	8.61918	8.98219	15.6511	7.50439	8.16247	7.25389	11.1328	10.6465	5.22141	13.0932
TP53	9.75646	6.98083	5.39239	9.07501	6.87307	16.5275	9.34342	8.15639	6.78962	13.3879	14.8414	8.62671	6.78563	6.79712	7.70056	9.08566	15.034	6.66396	10.6497	19.0466	6.20299	7.33249	12.1165	7.5478	5.13435	8.03431	4.08807	16.1913	7.90158	7.68363	8.66408	10.9286	11.2192	10.7482	7.21791	8.53491	10.2744	8.7498	6.45306	19.3234	10.2864	11.2245	11.7462	9.04749	11.0361	10.9741	10.6133	10.4134	9.07105
PIK3CA	5.81446	3.83382	4.46114	4.55223	4.23857	5.03635	3.61633	4.26868	4.10186	4.68367	4.00729	3.64324	3.25988	4.74659	5.02065	5.95305	6.17903	3.53139	2.5836	3.48252	3.45266	3.8403	4.06441	3.73502	3.66646	3.57626	3.28138	5.14878	3.97002	4.82254	2.40124	3.74275	5.02378	5.03955	4.05693	3.58456	3.42457	4.33579	4.64465	4.1584	3.26264	3.05846	4.55481	4.12058	4.71436	3.37437	2.86734	5.30603	4.32258
VEGFA	6.46741	13.6381	9.3046	4.98412	16.3452	15.4394	9.47716	18.5613	13.4575	6.85114	5.4391	13.5196	7.12697	5.53639	10.8355	5.47095	5.25759	7.27446	10.2912	3.68921	21.1181	13.3378	8.81613	4.90948	7.01622	14.3598	10.9073	3.98509	10.3153	4.88992	3.17822	5.69902	6.89978	10.0257	16.3006	13.9311	9.2355	9.02719	13.5459	7.47957	6.45335	5.6122	20.6555	14.8622	19.6733	6.06096	11.1795	48.7928	9.29617
[truncated: 562 more columns]
