# Supplementary material for: Potential Application of Pyroptosis in Kidney Renal Clear Cell Carcinoma Immunotherapy and Targeted Therapy
Source: Front Pharmacol. 2022 Jun 15;13:918647. doi: 10.3389/fphar.2022.918647 (PMC9252305; doi:10.3389/fphar.2022.918647)
Supplement: Supplementary file 11 [file Table1.XLSX]

## Sheet: HR
	ACC	BLCA	CHOL	COAD	DLBC	ESCA	KICH	KIRC	KIRP	LAML	LIHC	LUAD	LUSC	MESO	OV	PAAD	PCPG	PRAD	READ	SARC	SKCM	STAD	TGCT	THCA	THYM	UCEC	UVM
GZMB	1.0961	1.00115	1.01767	0.987413	1.00117	0.991488	0.853302	1.04108	1.03869	1.05498	0.979942	0.998949	1.00204	0.988599	0.954664	1.0151	0.890377	1.04038	1.00272	0.995294	0.976317	0.991273	1.06701	0.758267	1.04287	1.00949	1.00831
HMGB1	1.13174	0.996716	1.0018	1.00497	0.948691	1.00801	1.13549	0.975265	0.969916	0.992284	1.0258	1.00881	1.00169	0.995947	1.00302	1.00118	1.00552	1.08532	1.02595	1.02107	0.998345	0.988047	0.906093	0.90817	0.951143	1.00695	1.07502
CHMP7	1.02884	1.01261	0.992183	0.955464	0.952906	0.8974	1.49604	0.940274	1.1432	1.10625	1.0697	0.984006	1.00228	1.07665	1.01073	0.925529	0.898834	0.894946	0.896847	0.956153	0.968898	0.977888	1.16415	1.0877	0.865621	1.11262	1.1038
GSDME	0.910679	0.993921	1.3081	1.48581	0.955995	0.999543	1.94522	1.1108	0.886606	0.918915	1.22855	1.03666	1.01388	0.970797	1.02835	0.922938	0.894881	0.324561	0.149177	0.973703	1.02135	1.09612	0.63107	1.36229	1.08313	1.4671	1.08542
GSDMD	1.06169	0.984543	0.977452	0.98819	0.990449	1.04384	1.15561	1.03029	0.944063	1.01323	1.00322	0.988426	1.02132	0.968738	0.994761	0.995495	0.572612	0.975648	1.02826	0.979376	0.967724	0.983697	1.20413	0.963044	0.99999	0.974084	1.03769
CASP3	1.17439	0.985891	1.03717	0.973274	0.950027	0.986349	0.996448	1.10328	1.06028	0.976703	1.05676	1.00959	0.976774	1.00299	0.978101	0.986173	1.07752	1.17892	0.988655	1.00281	0.958309	0.989972	1.11832	0.885032	0.829789	1.04613	1.30411
CASP4	1.09661	0.967712	0.955656	1.03897	0.99459	0.991634	1.23949	1.13718	1.13282	0.99876	1.05618	1.00039	1.03279	0.907928	0.986327	1.09248	1.12678	0.738025	1.05135	1.0199	0.955134	0.970349	1.54196	1.0753	0.900059	0.97284	1.1185
IRF1	1.06924	0.978617	0.960727	1.00224	0.98655	1.02574	1.11559	1.01978	1.08168	1.00878	1.01182	1.00622	1.01166	0.973481	0.985544	1.03079	1.34638	0.999979	0.863738	1.004	0.963538	0.984317	1.14707	0.891943	1.07313	0.991348	1.02298
CHMP4A	1.47832	0.809374	0.507247	1.28472	0.971521	1.13549	2.75333	1.13059	0.725504	0.82041	1.1896	0.863225	0.887913	0.957137	0.93342	0.743198	1.04175	0.775898	1.47677	0.951719	0.639244	0.851166	1.65103	0.729897	0.935625	0.97891	3.76028
IL1A	1.35001	0.997422	1.09699	0.944753	2.49513	1.00014	1.22176	1.43195	0.762621	1.21747	1.88065	1.00747	1.00227	1.02245	0.942506	0.946556	1.0369	0.000613222	1.01893	0.485362	0.941815	1.05723	0.500494	1.35045	0.813487	0.985574	31645.3
CHMP4C	0.925176	0.973588	0.968012	0.997602	4.57387	1.01776	1.30688	0.900463	1.06808	1.15261	1.03256	1.00938	1.01942	1.12725	1.0114	1.02675	0.00100335	1.01778	1.0183	2.65787	1.06939	0.979053	0.912708	0.983596	1.07293	1.00872	0.257469
CYCS	1.01915	1.00058	1.01312	1.00134	0.903286	1.00993	1.03102	0.997679	0.983087	1.00701	1.00718	1.01043	0.992572	1.01398	0.997495	0.994649	0.983421	1.00594	0.980658	0.995925	1.00206	0.99695	0.975977	1.01717	1.01443	1.02991	1.13142
ELANE	0.939314	1.43428	0.0390181	0.324371	0.000302122	0.125757	22843.8	0.959728	1.29231	0.999003	0.712177	0.979877	2.22086	0.997453	9.81203	0.474023	0.0532283	0.579945	0.286675	1.01682	0.933474	1.00138	5.67641	1.30047	0.0345286	0.0390615	1.64277e-09
BAK1	1.04449	0.988748	1.02767	0.985635	0.993061	1.00888	1.02889	1.05704	1.02218	1.09147	1.05055	1.02456	1.01229	1.02209	0.990614	1.01544	1.01084	1.02451	0.936629	0.98106	1.02135	0.995959	1.03049	1.19443	0.781737	1.04453	1.07588
IRF2	1.01109	0.958386	0.985755	1.0374	1.00817	0.953989	0.697842	1.00721	1.058	1.03649	1.01937	1.00111	0.99346	0.910486	0.978386	0.994433	0.911894	1.05563	1.09181	1.01698	0.92755	0.971323	1.1836	0.868523	1.06335	0.976684	0.941114
CASP5	6.1488	0.744563	176.603	0.890342	1.30644	1.12325	27012.1	2.08326	8.86891	0.995423	2.1073	0.731505	1.38586	0.935108	0.502651	1.20503	13.3891	0.0016791	1.07465	0.397038	0.42408	0.973911	3.92232	0.192752	1913.21	1.4925	1.25606
IL18	1.01921	0.989044	0.997281	0.993204	0.920061	0.98396	1.0055	1.00435	1.00453	1.01046	1.01812	1.00677	0.99041	0.985916	0.988579	1.02945	0.607684	0.973278	0.946351	0.919322	0.918663	0.996453	1.04337	0.892224	1.05578	0.97692	1.08027
CASP1	1.03062	0.973047	0.959762	0.976772	1.08766	1.02118	1.18842	1.04251	0.954292	1.00861	1.08451	0.974628	1.00119	0.86224	0.957012	0.99453	0.59619	0.866554	0.894606	0.930577	0.9976	0.984518	1.26132	0.917703	1.19133	1.00007	1.10484
CHMP3	1.03111	1.00923	1.05122	1.03906	0.84233	1.00231	0.972753	0.889004	1.02313	1.10324	1.06639	1.00262	1.00621	1.00384	1.00636	1.04759	1.12623	1.08011	1.14747	1.10513	1.01705	1.02212	1.07754	0.992085	1.18013	1.08729	1.05881
CHMP2B	0.936226	0.994649	1.01296	0.972457	0.842094	1.012	1.03605	0.945231	0.98691	1.01467	1.04074	1.00515	1.00653	0.988626	1.00119	1.01662	0.825783	1.0647	0.982855	1.01794	0.985272	1.0056	1.01167	1.0454	1.13356	1.05426	0.969454
CHMP2A	0.995951	0.996831	0.998856	0.99373	0.9988	1.02169	0.978469	1.00526	0.992394	1.04995	0.998767	1.00698	1.00046	1.00412	0.996202	0.99764	0.943126	0.991082	1.01895	0.974681	1.00151	1.00316	0.977055	0.987117	0.999338	0.994021	1.02747
CHMP4B	0.992497	0.999228	0.999235	0.9993	0.991505	1.00743	1.03346	1.00435	0.999362	1.02417	1.00815	1.00043	0.99985	0.998279	0.998538	1.00139	0.995786	1.00599	1.00836	0.983096	1.0005	1.00095	1.0071	0.982177	0.999417	1.00127	1.00865
BAX	1.0263	1.0021	0.969192	0.993229	1.00762	1.01967	1.10527	1.02082	1.00046	1.00615	1.01108	0.995388	0.999554	1.02026	0.991896	0.987613	1.06636	1.02646	1.03556	0.977816	1.01011	0.992136	1.00764	0.959613	0.945054	1.00338	1.03525
CHMP6	1.02233	1.03536	1.07575	0.939361	0.962915	1.0077	1.13719	0.989873	0.98012	0.994664	1.02416	0.986604	1.01631	0.994371	1.00801	0.971906	0.83254	0.929481	1.03059	0.968445	1.01017	1.01009	1.0548	0.877488	0.955499	0.99709	0.875895
IL1B	1.02559	1.00188	0.984186	1.00325	1.04284	1.01717	0.820159	1.05334	0.991672	0.998963	1.10918	0.95009	1.00017	0.939881	1.01617	0.932073	0.548865	0.940199	0.934207	1.00736	1.00142	1.00145	1.82585	1.5014	1.13064	0.923534	4.53997
TP53	1.10876	1.00423	0.964807	0.99429	1.01574	0.992193	0.959398	1.04718	1.05444	1.00859	1.00723	0.992905	0.99949	1.01888	1.00039	0.992319	0.989343	1.08648	0.995347	1.02467	1.00121	0.986314	1.09805	1.08271	1.00048	0.989408	1.03101
TP63	653.643	0.998769	4.27168	1.04355	1.20382	0.999144	5.0242	2.55164	0.982226	0.967065	0.727493	0.992362	0.996912	0.582623	1.02126	1.05318	0.186028	0.91934	141.234	3.15139	1.03443	1.00306	1.01583	0.831505	1.01812	1.12963	26.0242

## Sheet: P-value
	ACC	BLCA	CHOL	COAD	DLBC	ESCA	KICH	KIRC	KIRP	LAML	LIHC	LUAD	LUSC	MESO	OV	PAAD	PCPG	PRAD	READ	SARC	SKCM	STAD	TGCT	THCA	THYM	UCEC	UVM
GZMB	0.0200946	0.481656	0.88501	0.213295	0.806213	0.67113	0.773515	6.33369e-05	0.0352563	0.000992234	0.593133	0.897449	0.774518	0.384219	0.0699938	0.64845	0.83322	0.769243	0.901367	0.948891	0.000436826	0.310161	0.0099922	0.319478	0.0608705	0.0208731	0.96056
HMGB1	7.35373e-05	0.611712	0.971708	0.440421	0.0998812	0.205944	0.0684659	0.100014	0.305522	0.402977	0.079816	0.209764	0.809878	0.83488	0.587841	0.951104	0.959605	0.0974159	0.0299747	0.469007	0.774294	0.0925397	0.368594	0.0202212	0.0288577	0.562325	0.0339612
CHMP7	0.523256	0.529932	0.820652	0.220292	0.360484	0.0681538	0.0291697	0.069217	0.00150283	0.0421784	0.0656477	0.417049	0.911861	0.044295	0.708917	0.0383874	0.478739	0.42319	0.338612	0.562777	0.0304838	0.438841	0.357061	0.518159	0.042322	0.000177588	0.195677
GSDME	0.0466755	0.853733	0.145884	0.148086	0.787616	0.994319	0.00904452	0.000105576	0.0719322	0.60363	5.61765e-05	0.234917	0.584622	0.174187	0.846688	0.590448	0.716882	0.355136	0.308321	0.670669	0.277495	0.30021	0.626107	0.0777148	0.372517	0.0192834	0.35142
GSDMD	6.77076e-05	0.0479412	0.366388	0.408044	0.576017	0.146335	0.10181	0.000827988	0.0639041	0.512785	0.519663	0.194764	0.0302553	0.0853244	0.608127	0.73893	0.254961	0.608955	0.202867	0.453209	0.000228913	0.391729	0.0908517	0.450378	0.999727	0.140746	0.0324534
CASP3	3.33939e-05	0.22989	0.476647	0.216407	0.318059	0.498108	0.964426	2.88192e-05	0.0698637	0.0193841	0.0100637	0.514322	0.0672868	0.909051	0.224214	0.657073	0.214735	0.173441	0.84634	0.914585	0.00715801	0.427797	0.223978	0.387384	0.0157357	0.10629	0.0258674
CASP4	0.0571541	0.0577139	0.435638	0.335042	0.956599	0.791874	0.32884	7.90703e-10	0.0533761	0.951243	0.0759845	0.975926	0.0315221	3.04783e-05	0.36281	0.0247366	0.720415	0.246443	0.550157	0.669094	0.00623243	0.111895	0.0268215	0.687524	0.540951	0.612529	0.20613
IRF1	0.0734366	0.00590075	0.390873	0.849006	0.652882	0.140225	0.542206	0.0318203	0.00260823	0.407511	0.487558	0.459444	0.14157	0.0954114	0.12972	0.337454	0.197264	0.999729	0.0605787	0.849847	6.89954e-06	0.0899274	0.0371245	0.228443	0.0220778	0.700884	0.529486
CHMP4A	0.0273667	0.0563578	0.138727	0.325727	0.920434	0.531851	0.259317	0.00554261	0.135558	0.138183	0.11259	0.182995	0.246401	0.863124	0.481436	0.117353	0.975767	0.613746	0.413023	0.874024	0.0112196	0.300391	0.692758	0.435616	0.835926	0.89138	0.0268076
IL1A	0.0842042	0.264565	0.836357	0.473432	0.0657014	0.982091	0.920654	0.0765249	0.789704	0.659144	0.703752	0.484357	0.585622	0.879657	0.610012	0.460151	0.746284	0.601692	0.914678	0.383359	0.21766	0.145257	0.836313	0.148916	0.712589	0.845645	0.582333
CHMP4C	0.168607	0.00999655	0.248323	0.817891	0.00554865	0.306161	0.0560641	0.000174883	0.0430544	0.66737	0.152549	0.129439	0.0557667	0.360427	0.315815	0.0677095	0.173916	0.275053	0.443315	0.122958	0.168584	0.0527904	0.716585	0.79587	0.217435	0.682167	0.615061
CYCS	0.0849513	0.931526	0.392002	0.766993	0.143555	0.000846377	0.00092261	0.537381	0.0730568	0.634847	0.141641	0.0174812	0.0762443	0.302014	0.537504	0.715696	0.647127	0.88954	0.193785	0.79757	0.615806	0.425193	0.522513	0.372055	0.567906	0.0344998	0.000152786
ELANE	0.546567	0.227117	0.304123	0.483593	0.385436	0.125749	0.00786994	0.761653	0.465059	0.00261945	0.55022	0.662695	0.0455628	0.986093	0.059243	0.0541618	0.601557	0.660375	0.769484	0.854478	0.736785	0.0827071	0.616228	0.237874	0.132266	0.0852112	0.266821
BAK1	0.00423672	0.0814046	0.182697	0.350872	0.899421	0.483018	0.499635	0.000707536	0.373702	2.80569e-05	0.000651416	0.0263004	0.107254	0.348079	0.160783	0.420963	0.959164	0.90677	0.257801	0.760865	0.04711	0.629597	0.560027	0.204811	0.0604286	0.0616143	0.170306
IRF2	0.45584	0.008966	0.831309	0.288751	0.814849	0.10504	0.0567059	0.718637	0.224623	0.0712919	0.428436	0.952043	0.653149	0.000419803	0.205339	0.841574	0.643842	0.580708	0.351022	0.763509	4.17519e-07	0.121956	0.0466707	0.0760009	0.294237	0.518243	0.603879
CASP5	0.00190884	0.179585	0.0321077	0.0115597	0.043865	0.0103454	0.00273874	1.40141e-07	0.031582	0.938028	0.00665446	0.239392	0.152818	0.813301	0.321063	0.573551	0.670397	0.645231	0.353945	0.282516	0.00140258	0.483716	0.222685	0.736218	0.000666263	0.541397	0.939458
IL18	0.143789	0.340774	0.588939	0.734143	0.0553394	0.245646	0.592138	0.555654	0.809562	0.391859	0.119202	0.577651	0.312782	0.00489189	0.406317	0.0608574	0.627428	0.918348	0.417681	0.059926	0.00037259	0.73941	0.452459	0.164756	0.362616	0.562498	0.817405
CASP1	0.201752	0.0266878	0.614661	0.0621239	0.293352	0.115144	0.556382	0.0430808	0.452594	0.133412	0.0300122	0.171807	0.939616	1.86168e-06	0.0987313	0.885452	0.554755	0.641827	0.11258	0.177246	0.656685	0.133655	0.0371821	0.647217	0.00289796	0.998831	0.347527
CHMP3	0.198401	0.654242	0.542658	0.180084	0.608939	0.935959	0.773765	8.01503e-08	0.619753	0.0206551	0.00679773	0.896565	0.732892	0.937857	0.689789	0.16538	0.265205	0.447702	0.142924	0.107086	0.451673	0.272513	0.738382	0.918144	0.0913734	0.0554766	0.38766
CHMP2B	0.172391	0.367767	0.819627	0.0616988	0.239364	0.365722	0.599812	0.0060759	0.682606	0.588895	0.0415289	0.583357	0.105016	0.667728	0.93201	0.249657	0.27682	0.0817898	0.699698	0.313515	0.312169	0.607835	0.954088	0.300823	0.273883	0.0511844	0.787124
CHMP2A	0.544483	0.266969	0.910283	0.402596	0.89066	0.0314208	0.32794	0.0783009	0.285208	0.00311449	0.659645	0.100148	0.88687	0.325082	0.372125	0.636824	0.183035	0.524671	0.0998424	0.0709554	0.655431	0.625345	0.768396	0.255638	0.95238	0.199399	0.00255243
CHMP4B	0.151262	0.526397	0.899985	0.685747	0.433577	0.243499	0.0233208	0.226091	0.91347	0.000451658	0.00177047	0.82325	0.937776	0.724948	0.495507	0.603497	0.899139	0.655625	0.0488474	0.0873224	0.870611	0.701484	0.803627	0.193375	0.962428	0.782018	0.305948
BAX	0.0633706	0.728058	0.105869	0.432687	0.416551	0.365027	0.129661	0.030278	0.97163	0.553938	0.0618555	0.668962	0.963158	0.00363792	0.600796	0.302107	0.360693	0.415953	0.0802312	0.23021	0.0452239	0.412504	0.855093	0.184239	0.0297945	0.78788	0.052977
CHMP6	0.579294	0.0119097	0.161164	0.155937	0.55172	0.875085	0.282342	0.673867	0.475808	0.843052	0.0907259	0.390004	0.338098	0.860926	0.642766	0.493608	0.369573	0.42671	0.778406	0.429689	0.301992	0.720747	0.733786	0.0827519	0.238952	0.93871	0.0497731
IL1B	0.0926102	0.567077	0.933451	0.859041	0.0691984	0.0606585	0.52787	0.095404	0.947703	0.900235	0.350844	0.110221	0.978092	0.301726	0.451206	0.356396	0.461858	0.804573	0.474666	0.956006	0.669488	0.756229	0.0603942	0.0010628	0.501774	0.477521	0.309659
TP53	0.00459236	0.514502	0.225793	0.450047	0.593116	0.39678	0.809287	0.0198541	0.0129947	0.446039	0.679908	0.450718	0.907771	0.0956803	0.898232	0.745782	0.958187	0.0865025	0.755937	0.391468	0.847052	0.0655033	0.226756	0.173361	0.98833	0.27451	0.410063
TP63	0.00587727	0.774868	0.0212355	0.733502	0.0389339	0.658805	0.491754	0.0563935	0.907536	0.825809	0.490306	0.711008	0.0266366	0.579831	0.875445	0.470457	0.888027	0.54097	0.00999888	0.000479302	0.0472748	0.914748	0.97612	0.580641	0.248871	0.214091	0.479657
