# Supplementary material for: Potential Application of Pyroptosis in Kidney Renal Clear Cell Carcinoma Immunotherapy and Targeted Therapy
Source: Front Pharmacol. 2022 Jun 15;13:918647. doi: 10.3389/fphar.2022.918647 (PMC9252305; doi:10.3389/fphar.2022.918647)
Supplement: Supplementary file 12 [file Table10.XLSX]

## Sheet: Sheet3
id	futime	fustat	pytoptosis_signature	hu_signature	qi_signature	yu's m6A_signature
TCGA-3Z-A93Z	1.05479	0	0.695901	0.754094	0.223692	0.25659
TCGA-6D-AA2E	0.991781	0	0.675666	0.496281	0.262145	1.69089
TCGA-A3-3306	3.06849	0	0.734586	1.11531	0.269703	-1.23244
TCGA-A3-3307	3.93425	0	0.662554	0.895992	0.253135	-1.59352
TCGA-A3-3311	3.26301	1	0.649257	1.54371	0.363073	-0.0837254
TCGA-A3-3313	2.0137	1	0.685738	1.12401	0.329454	1.1363
TCGA-A3-3316	4.09041	0	0.771916	1.74535	0.252253	0.591195
TCGA-A3-3317	4.08493	0	0.728665	1.1736	0.145081	-1.01681
TCGA-A3-3319	3.09589	0	1.1258	1.5493	1.29719	1.00571
TCGA-A3-3320	4.13151	0	0.564365	0.49353	0.120018	-0.394944
TCGA-A3-3322	4.04932	0	0.596541	0.815736	0.16412	-0.524333
TCGA-A3-3323	3.03014	0	0.760842	1.30778	0.338595	0.366724
TCGA-A3-3324	3.24932	0	0.69798	0.811533	0.1771	-0.764233
TCGA-A3-3325	3.20548	1	0.631367	0.927956	0.273899	0.564422
TCGA-A3-3326	3.11507	0	0.677868	0.830892	0.270001	-3.0773
TCGA-A3-3328	3.79452	0	0.559168	0.399857	0.0741638	1.27421
TCGA-A3-3329	4.44932	0	0.672598	1.00632	0.219401	-0.929054
TCGA-A3-3331	3.44384	0	0.590118	0.680667	0.236461	-1.62271
TCGA-A3-3335	5.16712	0	0.894849	0.890431	0.357329	0.761456
TCGA-A3-3343	2.58904	0	0.623506	0.716588	0.296624	-4.94315
TCGA-A3-3346	0.375342	1	1.41521	3.21069	0.449405	0.582492
TCGA-A3-3347	4.41096	1	1.28391	2.42221	0.27282	1.19884
TCGA-A3-3349	3.79452	0	0.607022	1.11911	0.313028	0.52709
TCGA-A3-3351	2.49315	0	0.896432	1.12945	0.306037	-0.053378
TCGA-A3-3352	1.53699	1	0.564137	0.759208	0.167974	0.00367701
TCGA-A3-3357	7.36438	0	0.803116	0.909544	0.266832	-0.0858594
TCGA-A3-3358	3.58082	0	1.02987	1.07318	0.328276	-0.399613
TCGA-A3-3359	6.86027	0	0.545078	0.877673	0.275581	-1.04416
TCGA-A3-3362	4.27123	0	0.663132	0.754651	0.251227	0.382274
TCGA-A3-3363	0.873973	0	0.702223	0.561213	0.106107	1.54657
TCGA-A3-3365	2.39178	0	0.536927	0.983912	0.186215	0.636064
TCGA-A3-3367	6.21918	0	0.689318	0.740206	0.240091	-2.32589
TCGA-A3-3370	6.23014	0	0.653245	0.724196	0.216192	-3.42553
TCGA-A3-3372	2.0137	0	0.703408	1.18562	0.180704	-0.453235
TCGA-A3-3373	4.4411	0	0.419732	0.600831	0.184359	-4.39369
TCGA-A3-3374	3.6	0	0.672465	0.575502	0.147544	0.196038
TCGA-A3-3376	4.64658	1	0.474962	1.16486	0.313982	-0.722242
TCGA-A3-3378	1.72603	0	1.20391	1.4813	0.613577	1.45713
TCGA-A3-3380	1.55342	0	0.575681	0.877745	0.207081	0.104523
TCGA-A3-3382	1.5726	0	0.563158	2.48385	0.196952	-1.03122
TCGA-A3-3383	2.3589	0	0.723206	0.860356	0.17747	-1.40643
TCGA-A3-3385	5.46027	0	0.428712	0.611566	0.147791	-9.83911
TCGA-A3-3387	1.69041	0	0.926319	1.31412	0.301644	-0.446056
TCGA-A3-A6NI	2.78904	0	0.798446	1.07217	0.319133	-0.203187
TCGA-A3-A6NJ	1.28219	0	0.675693	0.837995	0.221431	0.217259
TCGA-A3-A6NL	1.88767	0	0.779357	1.28943	0.265635	0.348395
TCGA-A3-A8OV	0.931507	0	0.68549	0.588251	0.129132	0.0266086
TCGA-A3-A8OW	0.884932	0	0.627144	0.686875	0.220039	-2.43242
TCGA-AK-3425	9.1589	0	0.789712	1.62472	0.319144	0.335309
TCGA-AK-3426	2.42466	1	2.44721	1.64748	0.864543	2.00295
TCGA-AK-3427	7.03014	0	0.462788	0.834853	0.162701	0.228804
TCGA-AK-3428	6.09041	0	0.541593	1.1704	0.162204	-0.0432831
TCGA-AK-3429	5.52603	0	0.657135	0.851047	0.267305	0.336937
TCGA-AK-3431	5.07671	0	0.441293	1.39582	0.358273	0.14469
TCGA-AK-3433	6.00548	0	0.597084	0.406587	0.150011	0.778298
TCGA-AK-3434	5.71781	0	0.633695	1.0189	0.574496	-1.30021
TCGA-AK-3436	5.6	0	0.872929	1.33776	0.141642	-0.367735
TCGA-AK-3440	4.78082	0	0.644345	0.41575	0.0373365	0.259777
TCGA-AK-3443	3.89863	0	0.381446	0.220237	0.189802	0.0529627
TCGA-AK-3445	3.50685	0	0.969905	2.63302	0.738807	2.29778
TCGA-AK-3447	3.33425	0	0.610339	0.193567	0.00313612	0.200245
TCGA-AK-3450	4.13151	0	0.675276	0.670675	0.296142	-0.333317
TCGA-AK-3451	4.05753	0	1.04802	1.04503	0.583442	0.230262
TCGA-AK-3453	3.8274	0	1.46244	1.16276	0.726379	-0.715873
TCGA-AK-3454	2.39452	0	1.15728	1.96753	0.573508	2.10638
TCGA-AK-3455	1.87123	1	0.882455	0.594538	0.262438	-2.05741
TCGA-AK-3456	3.13151	0	0.60157	0.64451	0.277538	0.607485
TCGA-AK-3458	3.2	0	1.01302	0.92018	0.440586	-0.477892
TCGA-AK-3460	2.60548	0	0.62902	0.772213	0.245271	-0.744098
TCGA-AK-3461	2.33699	0	0.668038	0.910077	0.282722	0.653172
TCGA-AK-3465	1.01096	0	0.625904	0.336317	0.0304292	0.660559
TCGA-AS-3777	3.39178	0	0.829996	0.781239	0.110206	0.167124
TCGA-AS-3778	0.117808	0	0.641629	0.851001	0.222658	-1.09006
TCGA-B0-4688	0.276712	1	1.40187	3.31556	1.15639	1.3401
TCGA-B0-4690	0.117808	1	1.35538	3.06475	0.620232	1.36706
TCGA-B0-4691	0.380822	1	1.36485	1.74553	0.698683	0.977816
TCGA-B0-4693	0.210959	1	0.678246	0.873691	0.279838	0.391909
TCGA-B0-4694	0.290411	1	0.742631	1.10448	0.2974	0.571665
TCGA-B0-4696	2.3726	1	0.5461	6.76009	0.414893	1.97577
TCGA-B0-4697	1.58356	1	2.53237	2.07339	0.889304	3.33832
TCGA-B0-4698	0.115068	1	2.42763	3.75651	0.494401	1.66288
TCGA-B0-4699	0.30137	1	1.19357	1.54975	0.330566	1.72675
TCGA-B0-4700	5.42466	1	2.17198	1.91969	0.68516	0.912506
TCGA-B0-4701	0.652055	1	1.04551	1.51939	0.540069	0.9272
TCGA-B0-4703	0.49863	1	0.847145	1.99558	0.473196	2.20113
TCGA-B0-4706	0.178082	1	0.850902	1.00762	0.457023	1.39836
TCGA-B0-4707	1.64384	1	0.855806	1.51799	0.480815	0.371282
TCGA-B0-4710	0.263014	0	0.695988	1.00102	0.152548	1.7925
TCGA-B0-4712	3.66301	1	1.61041	1.98513	0.497957	0.699965
TCGA-B0-4713	0.553425	1	1.38537	1.29467	0.493351	0.796625
TCGA-B0-4714	0.271233	1	1.51168	0.788453	0.455161	0.91885
TCGA-B0-4718	1.68767	0	1.1222	0.899217	0.606371	0.332361
TCGA-B0-4810	1.30959	1	0.918536	1.96754	0.390877	1.9206
TCGA-B0-4811	3.88219	1	1.0447	0.879098	0.662186	0.615018
TCGA-B0-4814	0.460274	1	0.652906	0.846008	0.292663	0.636261
TCGA-B0-4815	4.35068	1	2.25629	2.2494	0.503301	1.84443
TCGA-B0-4816	3.75616	1	0.938837	1.58835	0.526327	0.54318
TCGA-B0-4817	2.79178	1	1.24405	1.86109	0.826724	1.4837
TCGA-B0-4818	1.39726	1	0.638554	0.863896	0.344868	-0.264701
TCGA-B0-4819	0.50137	1	1.35647	1.37083	0.610832	2.30339
TCGA-B0-4821	3.36986	1	1.44568	2.29429	0.655098	2.05166
TCGA-B0-4822	3.04384	1	1.2125	1.70606	0.53218	1.83263
TCGA-B0-4823	1.24384	1	0.516386	1.16715	0.202818	0.0114875
TCGA-B0-4824	4.53973	1	0.811281	0.921134	0.424013	0.608557
TCGA-B0-4827	2.42466	1	0.76561	1.71314	0.422199	-0.335803
TCGA-B0-4828	0.841096	1	0.880222	0.86713	0.436589	0.520659
TCGA-B0-4833	6.53699	1	1.09063	1.10258	0.493081	0.291697
TCGA-B0-4834	5.72603	1	0.422189	0.333769	0.17609	-0.61474
TCGA-B0-4836	3.39178	1	0.923147	1.79912	0.363271	-0.701374
TCGA-B0-4837	3.77534	1	1.09519	1.60645	0.428418	0.78791
TCGA-B0-4838	2.28493	1	0.880429	0.838114	0.411863	-0.542217
TCGA-B0-4839	4.49041	1	0.923098	0.938584	0.433137	-0.085647
TCGA-B0-4841	0.558904	1	0.809812	0.805719	0.635441	0.188535
TCGA-B0-4842	4.72329	1	1.12502	1.72194	0.806175	-0.0593467
TCGA-B0-4843	0.876712	1	0.941143	1.38417	0.633118	1.94521
TCGA-B0-4844	0.857534	1	1.464	1.68804	0.530313	0.940596
TCGA-B0-4845	5.4411	1	0.651826	1.11485	0.391553	-0.892912
TCGA-B0-4846	3.28767	1	0.618111	0.861346	0.297323	-0.186291
TCGA-B0-4847	2.1726	1	1.44246	0.979912	0.743672	0.679697
TCGA-B0-4848	2.41918	1	0.737367	1.91367	0.358656	0.208241
TCGA-B0-4849	0.189041	1	0.983373	1.04532	0.494188	0.954971
TCGA-B0-4852	3.07123	1	0.691629	0.924838	0.278993	0.312921
TCGA-B0-4945	5.87671	1	0.760854	0.787825	0.239295	0.755359
TCGA-B0-5075	1.74521	1	0.937534	1.12975	0.361494	-0.839351
TCGA-B0-5077	3.60822	1	0.995883	1.23253	0.289956	1.95792
TCGA-B0-5080	0.936986	1	0.777097	1.80222	0.342129	0.936583
TCGA-B0-5081	0.991781	1	1.73561	1.80627	0.589716	1.04117
TCGA-B0-5083	2.86301	1	0.578874	0.588186	0.115911	-0.0237764
TCGA-B0-5084	0.608219	1	0.594606	2.36329	0.617347	2.22091
TCGA-B0-5085	2.10959	1	1.0499	0.701671	0.600106	1.93517
TCGA-B0-5088	1.54247	1	0.89337	0.994759	0.483238	1.03353
TCGA-B0-5092	1.25753	1	1.64842	1.36134	0.638333	-0.698778
TCGA-B0-5094	0.912329	1	0.811789	2.30821	0.493606	1.09473
TCGA-B0-5095	0.671233	1	0.897725	2.6151	0.502954	2.11463
TCGA-B0-5096	0.186301	1	0.871831	2.27143	0.367824	0.363986
TCGA-B0-5097	1.82192	0	1.07756	1.8762	0.458589	-0.266122
TCGA-B0-5098	4.33973	1	1.63686	2.42326	1.15735	0.627264
TCGA-B0-5099	1.32877	1	0.502081	0.96588	0.150761	0.316227
TCGA-B0-5100	5.2411	1	0.642766	1.45096	0.524911	0.575659
TCGA-B0-5102	7.5726	1	0.748199	0.782557	0.282864	0.75925
TCGA-B0-5106	4.37808	1	1.01065	1.41575	0.402254	1.04146
TCGA-B0-5107	2.53973	1	1.65408	1.87351	0.814268	2.09419
TCGA-B0-5108	2.49589	0	1.04204	2.0169	0.500961	1.35983
TCGA-B0-5109	1.60822	1	0.932604	2.43025	0.731195	1.23214
TCGA-B0-5110	2.99178	0	0.619964	0.856871	0.22458	-0.72954
TCGA-B0-5113	0.983562	0	0.606816	0.860265	0.224787	-0.682842
TCGA-B0-5115	2.18356	0	0.871077	0.81334	0.347543	-0.297236
TCGA-B0-5116	1.8	0	0.843165	1.11539	0.308441	0.3257
TCGA-B0-5117	1.46575	0	0.814965	0.52881	0.199633	0.82427
TCGA-B0-5119	0.161644	0	0.541023	0.665444	0.161977	-0.40619
TCGA-B0-5120	1.35068	0	0.588324	1.09051	0.275375	0.237589
TCGA-B0-5121	1.51781	0	0.762533	0.845666	0.552855	-0.940478
TCGA-B0-5399	1.7863	0	0.70756	0.775113	0.394709	-0.417215
TCGA-B0-5400	3.10137	0	1.0944	1.78339	0.673661	1.17214
TCGA-B0-5402	1.23014	0	0.693927	0.76657	0.175681	-4.45472
TCGA-B0-5690	6.59726	0	0.625928	1.08513	0.337751	-0.263348
TCGA-B0-5691	9.4	0	0.457255	0.634203	0.184918	-1.94183
TCGA-B0-5692	4.07397	0	1.23164	0.98712	0.331584	0.128443
TCGA-B0-5693	8.4274	0	0.601322	0.822434	0.22789	-1.38013
TCGA-B0-5694	1.31507	1	0.678276	1.27751	0.336635	0.150218
TCGA-B0-5695	3.89041	0	0.560815	0.5902	0.222754	-0.983267
TCGA-B0-5696	4.73151	0	0.703165	0.834652	0.347064	0.138312
TCGA-B0-5697	5.0274	0	0.721907	1.0235	0.37889	0.695741
TCGA-B0-5698	7.07671	0	0.924084	0.982671	0.508474	-0.254741
TCGA-B0-5699	7.50959	0	0.527444	0.712348	0.206837	-2.59673
TCGA-B0-5700	2.96438	0	0.569433	0.720857	0.259587	0.0956888
TCGA-B0-5701	4.74521	0	0.744806	1.12509	0.199256	-0.24516
TCGA-B0-5702	4.39726	0	0.658383	0.681041	0.249362	-0.395376
TCGA-B0-5703	3.29589	0	0.541731	0.944857	0.200705	-0.374131
TCGA-B0-5705	10.0493	0	0.526537	0.474867	0.12193	-1.3772
TCGA-B0-5706	6.6137	0	0.828604	1.39695	0.266194	-0.0572454
TCGA-B0-5707	7.74795	0	0.623568	1.08224	0.268051	1.63694
TCGA-B0-5709	8.53973	0	0.705852	1.12449	0.337636	-0.928194
TCGA-B0-5710	3.99726	0	0.596282	0.888343	0.401809	-0.524078
TCGA-B0-5711	8.03014	0	0.564829	0.795444	0.269867	-1.58274
TCGA-B0-5712	7.45753	0	0.788834	0.763368	0.349362	-1.06735
TCGA-B0-5713	5.10959	0	0.591384	0.730824	0.169513	-0.185535
TCGA-B0-5812	8.11781	0	0.499105	0.851594	0.292001	-0.57213
TCGA-B2-3923	0.991781	0	0.604276	0.399752	0.0217978	0.348773
TCGA-B2-3924	1.01644	0	0.927392	0.861484	0.233964	-1.66475
TCGA-B2-4098	0.139726	1	0.719449	0.972015	0.392401	2.47529
TCGA-B2-4099	1.02466	0	1.51191	1.01294	0.269532	-0.443004
TCGA-B2-4101	0.515068	0	0.77734	0.884673	0.370338	-2.58563
TCGA-B2-4102	0.553425	0	0.692535	0.829915	0.302954	-2.69549
TCGA-B2-5633	0.980822	0	1.04013	1.32675	0.36857	-1.21848
TCGA-B2-5635	0.863014	0	0.965268	0.950112	0.324207	-0.486529
TCGA-B2-5636	0.726027	0	0.502958	1.02786	0.301396	-1.09414
TCGA-B2-5639	1.14247	0	0.66538	0.874048	0.215222	-1.57516
TCGA-B2-5641	0.887671	0	0.780001	1.17837	0.216957	-0.103878
TCGA-B2-A4SR	1.38904	0	0.642674	0.673199	0.231366	-0.140117
TCGA-B4-5377	1	0	0.510732	0.685091	0.162079	-0.987173
TCGA-B4-5378	0.479452	0	0.474739	0.773188	0.20021	-1.15729
TCGA-B4-5832	0.424658	0	0.438724	2.69345	4.94309	0.986445
TCGA-B4-5834	0.10411	0	0.414724	0.684382	0.224319	-0.476922
TCGA-B4-5836	0.386301	0	0.507295	0.952008	0.414257	-1.35645
TCGA-B4-5838	0.454795	0	0.502705	1.20187	0.397646	-0.856099
TCGA-B8-4143	1.94247	1	2.75102	1.07037	0.536207	-2.01124
TCGA-B8-4146	1.4	0	0.487949	0.888656	0.244379	0.698439
TCGA-B8-4148	1.03836	0	0.860131	0.6919	0.302927	-2.62558
TCGA-B8-4151	0.767123	0	0.578247	0.528515	0.220409	-1.55145
TCGA-B8-4153	1.10959	0	0.733118	0.669016	0.601785	-0.192691
TCGA-B8-4154	0.69863	0	0.712177	0.626575	0.260607	-0.993626
TCGA-B8-4620	0.619178	0	0.818571	1.50883	0.222392	1.1514
TCGA-B8-4621	1.18082	0	0.697155	0.8189	0.273268	0.830107
TCGA-B8-4622	0.49589	0	0.669565	1.15479	0.291602	0.106525
TCGA-B8-5158	0.80274	0	0.927653	1.91335	0.728813	-0.146048
TCGA-B8-5159	0.657534	0	0.625955	0.595982	0.155427	-3.46345
TCGA-B8-5545	1.43014	0	0.678756	0.727069	0.267105	-0.186993
TCGA-B8-5546	1.38356	0	0.761537	0.861375	0.173468	-0.300553
TCGA-B8-5549	0.531507	0	0.713331	1.40763	0.186731	-1.21298
TCGA-B8-5550	1.18904	0	0.460053	2.10291	0.274783	0.458764
TCGA-B8-5552	1.07397	0	0.598214	1.08716	0.23747	-0.534766
TCGA-B8-5553	1.19178	0	0.594555	0.755098	0.226732	-1.7136
TCGA-B8-A54D	2.27397	0	1.05748	0.849972	0.347164	-0.110381
TCGA-B8-A54E	2.49041	0	0.512058	0.287732	0.357906	0.911451
TCGA-B8-A54F	1.42192	0	0.783497	1.77428	0.299827	1.02006
TCGA-B8-A54G	0.145205	0	1.86009	1.22598	0.54354	-0.233223
TCGA-B8-A54H	0.70137	0	0.67029	0.70109	0.228475	0.402791
TCGA-B8-A54I	0.410959	0	1.34697	1.41171	0.720924	0.774921
TCGA-B8-A54J	1.44658	0	0.653333	0.858611	0.367052	1.21892
TCGA-B8-A54K	1.28493	0	0.69479	0.904055	0.388908	0.373895
TCGA-B8-A7U6	1.35616	0	0.734423	1.08162	0.184294	0.816911
TCGA-B8-A8YJ	1.18082	0	0.71803	1.25919	0.207708	0.428905
TCGA-BP-4158	9.25205	0	0.613743	0.764792	0.210718	1.4053
TCGA-BP-4159	7.12603	1	0.727031	0.998278	0.549761	0.41956
TCGA-BP-4160	7.89315	0	0.616552	0.94403	0.160739	-0.090803
TCGA-BP-4161	7.52329	0	0.871912	1.15879	0.510055	-0.723759
TCGA-BP-4162	8.42192	0	0.641699	0.66759	0.237264	0.148499
TCGA-BP-4163	7.77808	0	0.755713	0.965393	0.50865	-1.39884
TCGA-BP-4164	2.71781	1	0.548308	0.482168	0.334446	-1.62014
TCGA-BP-4165	8.32055	0	0.810853	0.767358	0.384427	-1.71448
TCGA-BP-4167	7.44658	0	1.29587	1.38073	0.546927	0.740134
TCGA-BP-4169	1.92055	1	0.958941	1.37706	0.35243	0.60698
TCGA-BP-4170	6.41918	1	0.576858	0.707483	0.223163	-0.97677
TCGA-BP-4173	5.1863	0	1.39907	1.25038	0.41241	0.920554
TCGA-BP-4174	5.14795	0	0.501897	1.18038	0.334164	-0.304699
TCGA-BP-4176	5.35616	0	0.661806	1.53047	0.229575	0.543139
TCGA-BP-4177	4.57534	0	0.521667	0.879976	0.23386	-0.713473
TCGA-BP-4325	8.12055	0	0.77503	0.739394	0.146983	-0.225286
TCGA-BP-4326	4.45205	1	0.989709	1.16037	0.470304	0.608726
TCGA-BP-4327	0.29863	1	0.850233	0.820584	0.377353	0.682199
TCGA-BP-4329	2.31507	1	0.506764	0.76076	0.377551	-0.223788
TCGA-BP-4330	5.1726	0	0.837057	0.885766	0.285723	-1.78191
TCGA-BP-4331	6.72329	1	0.729193	0.951297	0.178635	0.910254
TCGA-BP-4332	3.10411	0	0.679665	1.24681	0.292317	0.127759
TCGA-BP-4334	1.76712	1	0.72302	0.794812	0.356694	2.02216
TCGA-BP-4335	1.30137	1	1.13129	0.785035	0.591688	3.38314
TCGA-BP-4338	7.83288	0	0.646884	2.26456	0.473635	0.255084
TCGA-BP-4340	1.53973	1	0.486329	0.476771	0.237167	-0.324046
TCGA-BP-4341	4.35342	1	0.81807	0.792784	0.444137	0.531638
TCGA-BP-4342	6.18082	1	0.702894	1.372	0.253767	-0.452277
TCGA-BP-4343	5.23836	1	0.723998	1.45755	0.245379	0.0159157
TCGA-BP-4344	4.56438	0	0.552204	0.931173	0.213627	0.537489
TCGA-BP-4345	4.15342	0	0.794737	1.88246	0.557859	0.657342
TCGA-BP-4346	4.09041	1	1.14417	0.973406	0.331056	-0.725655
TCGA-BP-4347	3.74521	0	0.490403	1.00545	0.244872	-1.63506
TCGA-BP-4349	1.01918	0	0.822621	0.769857	0.441947	-1.40625
TCGA-BP-4351	2.65753	0	1.15954	1.32393	0.453254	1.00359
TCGA-BP-4352	0.942466	1	1.13494	3.51927	0.678817	3.5923
TCGA-BP-4353	1.0274	1	0.895229	1.45655	0.297596	0.677544
TCGA-BP-4354	2.83288	1	3.10626	2.68015	0.437197	1.72568
TCGA-BP-4355	2.61096	1	0.844163	0.81893	0.463754	2.08958
TCGA-BP-4756	1.02466	0	0.736487	0.733518	0.274231	0.766647
TCGA-BP-4758	6.04932	0	1.14887	0.763605	0.484499	-0.16544
TCGA-BP-4759	6.49863	0	0.768975	0.919544	0.406276	-1.4003
TCGA-BP-4760	6.46849	0	0.45281	1.0002	0.330868	-0.59771
TCGA-BP-4761	0.49863	0	1.09252	2.86528	0.712911	0.784712
TCGA-BP-4762	3.67945	1	0.321041	0.939554	0.21642	-0.885469
TCGA-BP-4763	3.47945	1	0.522375	1.92226	0.356326	0.660599
TCGA-BP-4765	5.98356	0	0.537985	0.827694	0.234724	0.425011
TCGA-BP-4766	4.00548	0	0.510228	0.850446	0.121946	-2.11947
TCGA-BP-4768	1.09589	0	0.598344	1.20067	0.155656	-0.643524
TCGA-BP-4769	5.13973	0	0.547454	1.72564	0.218931	0.500643
TCGA-BP-4770	0.90137	1	0.77982	3.65881	1.70709	0.442666
TCGA-BP-4771	0.443836	1	1.50672	1.35157	0.496066	0.657618
TCGA-BP-4774	5.16438	0	0.759489	0.790914	0.353389	0.278294
TCGA-BP-4775	5.04932	0	0.500186	0.872072	0.148231	-1.2807
TCGA-BP-4776	1.12603	0	0.843689	0.888045	0.392159	1.43858
TCGA-BP-4777	4.74247	0	0.799571	0.948473	0.267805	0.937311
TCGA-BP-4781	5.69863	0	0.569982	1.48516	0.124905	-0.269744
TCGA-BP-4782	0.969863	0	0.841353	1.05113	0.379323	-0.161458
TCGA-BP-4784	5.07945	0	0.55139	1.56879	0.310814	-0.000617389
TCGA-BP-4787	1.31507	1	1.04613	2.34317	0.430601	-0.221421
TCGA-BP-4789	4.07945	0	0.407631	0.835252	0.246874	-0.749379
TCGA-BP-4790	3.04384	1	0.561651	1.31519	0.337304	-0.137441
TCGA-BP-4795	1.69863	0	0.509714	1.32808	0.344544	0.122307
TCGA-BP-4797	3.03288	0	0.669384	1.17333	0.299433	-1.18158
TCGA-BP-4798	0.915068	1	2.02848	1.51192	0.515664	-3.03867
TCGA-BP-4799	3.10411	1	0.929152	1.09445	0.735558	0.541445
TCGA-BP-4801	3.07945	0	0.536023	0.802845	0.244991	-0.681407
TCGA-BP-4803	0.558904	0	0.566286	1.14342	0.265077	-1.20298
TCGA-BP-4804	3.99726	0	0.9462	1.31901	0.413169	0.22214
TCGA-BP-4807	0.578082	0	0.464819	1.22947	0.260064	-1.21416
TCGA-BP-4959	7.28767	0	0.663235	0.872448	0.145794	-0.52738
TCGA-BP-4960	5.95068	0	1.32947	1.30878	0.50854	0.532528
TCGA-BP-4961	5.30137	0	0.487747	0.928856	0.199185	-1.90948
TCGA-BP-4962	4.89041	0	0.770559	0.838836	0.310854	-0.14174
TCGA-BP-4963	5.02466	0	0.854967	1.18223	0.201869	-0.366212
TCGA-BP-4964	5.10137	0	0.750406	1.13228	0.300684	-1.33091
TCGA-BP-4965	5.12603	0	0.389132	0.993031	0.170181	-2.30125
TCGA-BP-4967	0.561644	0	0.860167	1.36933	0.104378	-0.713757
TCGA-BP-4968	4.78356	0	0.957911	0.977771	0.367013	0.595296
TCGA-BP-4969	4.91507	0	0.797912	0.717133	0.406747	-0.0886966
TCGA-BP-4970	1.1863	0	0.544979	1.1293	0.287157	-0.879153
TCGA-BP-4971	4.07397	0	1.09238	1.18551	0.614016	1.21743
TCGA-BP-4972	4.11507	0	0.66315	0.963004	0.256588	-0.891503
TCGA-BP-4973	3.79178	0	0.817959	0.699826	0.219368	-1.6538
TCGA-BP-4974	0.578082	1	0.765192	1.41237	0.29512	1.21389
TCGA-BP-4975	3.92603	0	0.438234	0.822539	0.206002	-1.44817
TCGA-BP-4976	4.47123	0	0.536283	0.606104	0.102576	-2.29357
TCGA-BP-4977	1.24384	0	0.682041	1.09093	0.246935	-1.31631
TCGA-BP-4981	3.00548	1	1.13786	0.800695	0.655224	-0.189921
TCGA-BP-4982	2.77808	0	0.49036	0.916799	0.230184	-2.11947
TCGA-BP-4983	3.87123	0	1.32597	2.01688	0.270352	1.85518
TCGA-BP-4985	2.60822	1	0.452921	1.47557	0.184133	0.405346
TCGA-BP-4986	2.15068	0	0.547967	1.83153	0.206057	0.67202
TCGA-BP-4987	3.07945	0	0.559215	0.953968	0.145207	-1.24327
TCGA-BP-4989	0.323288	0	1.34607	1.44981	0.501188	0.303519
TCGA-BP-4991	3.87123	0	0.660937	1.12252	0.227289	-0.899875
TCGA-BP-4992	1.3726	0	1.51608	1.14978	0.671794	1.60046
TCGA-BP-4993	0.484932	0	0.609372	0.946204	0.375508	0.665052
TCGA-BP-4994	3.58356	0	0.542083	0.456558	0.0877281	-0.104839
TCGA-BP-4995	3.75616	0	0.528402	0.576032	0.117679	-0.236485
TCGA-BP-4998	2.55342	0	0.576417	1.53759	0.323866	-0.240956
TCGA-BP-4999	3.46849	0	0.423259	0.808282	0.189872	-2.83908
TCGA-BP-5000	1.54247	0	0.959327	1.05826	0.550575	0.0451377
TCGA-BP-5001	3.22466	0	1.07715	0.549862	0.498354	-0.630478
TCGA-BP-5004	3.08493	0	0.648525	0.894707	0.206202	-2.0866
TCGA-BP-5006	2.30137	0	0.57664	0.734623	0.318845	-0.569127
TCGA-BP-5007	3.12329	0	0.756326	0.751486	0.300031	-5.61523
TCGA-BP-5008	2.93425	0	0.625004	0.980233	0.180694	-0.305121
TCGA-BP-5009	2.99178	1	1.10038	2.08702	0.503544	-0.379051
TCGA-BP-5010	2.40548	1	1.1598	1.6785	0.564868	0.64545
TCGA-BP-5168	4.00822	1	0.546409	0.983	0.221604	0.327028
TCGA-BP-5169	0.528767	0	1.56492	1.74931	0.706661	0.599773
TCGA-BP-5170	6.60822	0	0.82824	1.16415	0.502821	-0.00848776
TCGA-BP-5173	0.169863	1	0.586583	0.820949	0.216969	-1.59371
TCGA-BP-5174	6.18356	0	0.857077	0.727166	0.400397	-2.40692
TCGA-BP-5175	2.55342	0	1.6567	1.26867	0.625332	0.334176
TCGA-BP-5176	4.35616	1	0.634283	0.782393	0.298636	-0.230832
TCGA-BP-5177	0.80274	0	0.745749	0.874824	0.33725	-0.956488
TCGA-BP-5178	5.23836	1	1.27005	1.21364	0.532682	0.315835
TCGA-BP-5180	6.2	0	1.02771	1.12712	0.234195	-0.146481
TCGA-BP-5181	4.09589	0	0.549954	0.734364	0.13631	-0.869652
TCGA-BP-5182	3.19178	0	0.663277	1.03942	0.329185	-1.02844
TCGA-BP-5183	3.53699	0	0.888898	0.988186	0.292344	-2.18621
TCGA-BP-5184	3.10411	0	0.521735	0.804659	0.240264	-0.583153
TCGA-BP-5185	3.10137	0	0.89448	0.603604	0.488459	0.518691
TCGA-BP-5186	1.89863	0	0.530005	0.729916	0.239959	-1.47112
TCGA-BP-5187	1.11233	0	0.5832	1.21307	0.335469	0.206027
TCGA-BP-5189	2.25205	1	0.634009	1.43704	0.46667	-1.42671
TCGA-BP-5190	2.76986	0	0.772106	0.765993	0.492007	-2.43319
TCGA-BP-5191	2.64932	0	1.84018	1.27982	0.52918	0.352162
TCGA-BP-5192	1.95616	0	0.479279	0.456735	0.152811	-1.01668
TCGA-BP-5194	1.11781	0	0.450178	0.828062	0.171938	-2.25567
TCGA-BP-5195	2.05205	0	0.741449	1.33697	0.321764	-0.556279
TCGA-BP-5196	2.78904	0	1.0514	2.18071	0.504203	0.789293
TCGA-BP-5198	1.65205	0	0.88641	1.83684	0.4854	-0.502247
TCGA-BP-5199	3.71233	0	1.13032	1.51917	0.45427	1.43335
TCGA-BP-5200	2.91233	0	0.662995	0.887425	0.126507	0.143624
TCGA-BP-5201	2.60548	0	0.963907	0.964128	0.350547	-0.114778
TCGA-CJ-4634	4.9863	0	0.607586	0.806379	0.211553	-2.50156
TCGA-CJ-4635	3.87945	0	1.17299	1.45552	0.164566	1.77055
TCGA-CJ-4636	5.27123	0	1.10873	1.12587	0.466374	-0.460491
TCGA-CJ-4637	6.10137	1	2.28571	2.03954	0.518037	1.38109
TCGA-CJ-4638	1.18082	1	1.06285	1.12743	0.691539	0.441151
TCGA-CJ-4639	6.32329	0	0.583632	0.737227	0.190739	-1.80874
TCGA-CJ-4640	5.47397	0	0.816285	1.18831	0.421659	-0.169317
TCGA-CJ-4641	4.55068	1	1.13582	1.31542	0.552989	0.697642
TCGA-CJ-4642	4.46027	0	0.515405	2.71767	0.422039	-11.1685
TCGA-CJ-4643	4.91233	0	0.587137	0.779631	0.304748	-0.244308
TCGA-CJ-4644	0.920548	1	0.564116	0.769681	0.27865	-0.335424
TCGA-CJ-4868	1.76986	1	1.10392	1.75191	0.459337	0.533958
TCGA-CJ-4869	6.99726	0	1.17106	1.42011	0.520838	0.555716
TCGA-CJ-4870	4.10411	0	0.444243	0.619005	0.243474	-0.744414
TCGA-CJ-4871	6.63836	0	0.688221	1.25384	0.334924	-0.414306
TCGA-CJ-4872	3.93151	0	0.864141	1.36275	0.43693	0.252899
TCGA-CJ-4873	4.86575	0	1.87699	1.46702	0.508775	1.80121
TCGA-CJ-4874	6.25479	0	0.581123	0.787731	0.25256	-0.743089
TCGA-CJ-4875	6.44658	0	0.885578	0.99683	0.512091	1.20452
TCGA-CJ-4876	5.35616	0	0.819013	0.736106	0.326992	0.712858
TCGA-CJ-4878	5.98904	0	1.20387	0.876516	0.49456	1.82205
TCGA-CJ-4881	5.51781	0	1.2329	2.56551	0.594088	1.31579
TCGA-CJ-4882	5.1589	0	0.91673	1.65944	0.549785	0.375976
TCGA-CJ-4884	4.81918	0	0.935889	1.01605	0.634661	-5.17963
TCGA-CJ-4885	5.82192	0	0.63323	0.695525	0.339631	-1.21174
TCGA-CJ-4886	5.34795	0	0.695662	1.06023	0.263005	-0.0256123
TCGA-CJ-4887	2.55342	1	1.25978	0.943942	0.411977	0.524099
TCGA-CJ-4888	4.29315	1	1.4205	1.67596	0.583879	1.04174
TCGA-CJ-4889	5.33151	0	0.788989	1.28589	0.201485	-0.170237
TCGA-CJ-4890	5.71233	0	1.2421	1.83079	0.513899	1.54906
TCGA-CJ-4891	2.24384	1	2.11852	1.42479	1.38895	2.23045
TCGA-CJ-4892	4.16712	0	0.816232	0.799729	0.257113	0.225463
TCGA-CJ-4893	2.05479	0	0.59935	0.677866	0.270234	-0.611349
TCGA-CJ-4894	2.30411	1	0.981321	0.905027	0.238544	-3.65123
TCGA-CJ-4895	3.28767	1	0.972422	1.85847	0.360414	1.15
TCGA-CJ-4897	4.95342	0	0.429768	0.563666	0.159859	-2.04188
TCGA-CJ-4899	4.1863	0	0.633509	1.12154	0.198435	0.0612995
TCGA-CJ-4900	4.69589	1	1.61076	1.51719	0.569394	0.684605
TCGA-CJ-4901	3.9726	0	1.47749	1.56496	0.583438	1.47915
TCGA-CJ-4902	4.16438	0	1.19693	1.41422	0.318773	-0.999725
TCGA-CJ-4903	4.27397	0	0.621145	0.643514	0.183793	-2.51239
TCGA-CJ-4904	4.90959	0	0.48041	0.759594	0.133647	-0.52264
TCGA-CJ-4905	4.09863	0	0.422851	0.957523	0.297814	-0.389678
TCGA-CJ-4907	4.10685	0	0.556273	0.931352	0.279284	-0.543905
TCGA-CJ-4908	4.19452	0	0.700898	1.24596	0.275507	0.339281
TCGA-CJ-4912	4.53973	0	1.2471	1.1966	0.457711	0.813569
TCGA-CJ-4916	3.76164	0	1.13932	0.872696	0.451831	-0.11759
TCGA-CJ-4918	0.254795	1	0.738451	1.70568	0.331064	-0.0189479
TCGA-CJ-4920	0.380822	1	0.851128	1.56637	0.400115	-0.983397
TCGA-CJ-5671	5.32329	0	0.979642	1.58469	0.348438	0.231154
TCGA-CJ-5672	5.40274	1	0.833197	0.99746	0.39661	-0.337341
TCGA-CJ-5675	6.65753	0	0.859486	1.02493	0.298982	0.182614
TCGA-CJ-5676	7.05479	0	1.02564	1.22509	0.543444	0.433119
TCGA-CJ-5677	2.14247	1	1.33525	2.24093	0.718038	0.5377
TCGA-CJ-5678	1.5726	1	0.859419	1.0204	0.454007	-0.393166
TCGA-CJ-5679	1.86027	1	1.06035	1.32975	0.229305	0.614116
TCGA-CJ-5680	2.10411	1	0.561755	0.841916	0.265933	-1.05041
TCGA-CJ-5681	1.51233	1	0.692318	0.848611	0.478348	-0.300997
TCGA-CJ-5682	5.1589	0	0.591583	1.12645	0.289144	-0.256003
TCGA-CJ-5683	5.17534	0	0.737655	0.966191	0.283281	0.200808
TCGA-CJ-5684	6.11233	0	0.789565	0.977281	0.310844	-0.254783
TCGA-CJ-5686	5.58356	0	0.785833	0.973845	0.357507	-1.93065
TCGA-CJ-6027	5.08219	0	1.37135	2.31405	0.404298	1.01573
TCGA-CJ-6028	4.45205	1	0.975404	1.48938	0.288057	0.364092
TCGA-CJ-6030	6.29863	1	0.99461	1.807	0.325489	-0.0452099
TCGA-CJ-6031	5.22192	0	0.920785	1.31635	0.418753	0.238389
TCGA-CJ-6032	6.98082	0	0.496256	0.671041	0.216732	-0.774184
TCGA-CJ-6033	0.613699	1	0.920556	1.74086	0.515515	0.386539
TCGA-CW-5580	5.38082	1	0.711866	1.21412	0.214373	-1.15894
TCGA-CW-5581	7.66849	0	0.642434	0.556139	0.261732	-0.875761
TCGA-CW-5583	6.81918	0	0.446387	0.503484	0.139086	-1.9929
TCGA-CW-5584	0.449315	1	0.566009	0.984627	0.217652	-0.497825
TCGA-CW-5585	7.14795	0	0.538755	0.482288	0.1176	-4.45865
TCGA-CW-5587	6.09863	0	0.682248	0.847967	0.247977	-0.889988
TCGA-CW-5588	5.52603	0	0.562112	1.40309	0.296656	-0.116701
TCGA-CW-5589	6.51507	0	0.485072	0.773475	0.217707	-0.604724
TCGA-CW-5590	2.94521	1	0.790939	1.11501	0.356035	-1.29461
TCGA-CW-5591	6.22192	0	0.407215	0.640725	0.142557	-0.441665
TCGA-CW-6087	0.112329	1	2.65486	2.48334	0.51684	0.986252
TCGA-CW-6088	8.8274	0	0.442865	0.680141	0.217346	-3.34503
TCGA-CW-6090	6.99178	0	0.9754	1.60577	0.424749	0.394892
TCGA-CW-6093	8.61918	0	0.459172	0.758512	0.168351	-0.151647
TCGA-CW-6097	1.56438	1	0.775564	1.50269	0.394051	-0.21899
TCGA-CZ-4853	2.12055	0	0.472667	0.524897	0.178263	-0.407716
TCGA-CZ-4854	3.84658	1	0.761858	1.88062	0.22619	0.0689547
TCGA-CZ-4857	3.92329	1	0.925374	1.56439	0.229625	1.35976
TCGA-CZ-4858	5.32329	0	1.28573	2.51368	0.537946	1.64354
TCGA-CZ-4859	4.89589	0	0.347663	0.413871	0.0853404	-0.810413
TCGA-CZ-4860	0.564384	1	2.04057	2.25456	0.114096	0.130999
TCGA-CZ-4861	1.22192	1	1.80375	1.45614	0.363121	-0.41535
TCGA-CZ-4862	5.04932	0	1.11067	1.79402	0.394964	-1.23751
TCGA-CZ-4863	4.63288	0	0.889064	0.922935	0.299565	-0.437411
TCGA-CZ-4864	3.60274	1	0.707	0.610322	0.152257	-0.521502
TCGA-CZ-4865	0.454795	1	0.759403	1.62574	0.283302	0.240754
TCGA-CZ-4866	4.84384	0	0.528328	0.660561	0.238511	-1.15399
TCGA-CZ-5451	4.56986	0	0.474667	0.674384	0.125167	-1.14387
TCGA-CZ-5452	4.26301	0	1.12228	0.97398	0.371164	-1.36557
TCGA-CZ-5454	1.97808	1	0.646846	0.882745	0.278295	-0.0573474
TCGA-CZ-5455	1.53699	1	0.767044	0.823157	0.315191	-0.410421
TCGA-CZ-5456	4.26849	0	0.817188	1.60981	0.318067	0.2015
TCGA-CZ-5457	4.23836	0	0.336112	0.906786	0.268922	-0.439484
TCGA-CZ-5458	4.26849	0	0.471899	0.880019	0.104504	-1.42428
TCGA-CZ-5459	4.15068	0	0.754073	1.00677	0.321147	0.200623
TCGA-CZ-5460	3.91781	0	0.759671	0.910703	0.346657	-0.748333
TCGA-CZ-5461	0.90411	1	0.571479	1.24907	0.185361	-0.709227
TCGA-CZ-5462	0.852055	1	0.722643	1.26657	0.397229	0.0795543
TCGA-CZ-5463	1.8137	0	0.680415	0.938412	0.104869	-2.60842
TCGA-CZ-5464	4.08767	0	1.14075	1.4959	0.292336	0.054605
TCGA-CZ-5465	3.7726	0	0.487776	0.710867	0.344275	-1.02751
TCGA-CZ-5466	1.87671	0	0.735424	1.20652	0.369944	-0.236652
TCGA-CZ-5467	0.2	1	0.635944	1.43105	0.21161	0.141645
TCGA-CZ-5468	0.161644	1	0.919992	1.9748	0.291356	0.966001
TCGA-CZ-5469	2.59178	1	0.981452	2.37734	0.619785	0.866552
TCGA-CZ-5982	5.59452	0	0.517481	1.14431	0.245191	-0.408192
TCGA-CZ-5984	4.08493	0	1.04836	1.79449	0.300054	0.404187
TCGA-CZ-5985	4.46301	0	1.12649	1.21805	0.206883	-0.951597
TCGA-CZ-5986	1.02192	0	0.569114	0.532925	0.161535	-1.58382
TCGA-CZ-5987	1.21918	1	0.805652	1.13483	0.473334	0.954277
TCGA-CZ-5988	1.89863	0	0.839797	1.36859	0.380017	0.539749
TCGA-CZ-5989	4.38082	0	0.396138	1.22051	0.336781	-0.57748
TCGA-DV-5565	3.6411	0	0.733695	1.26433	0.438712	0.33116
TCGA-DV-5566	3.83014	0	0.729316	1.03656	0.359039	-0.214406
TCGA-DV-5567	2.49315	0	0.527501	0.918233	0.230686	-1.50272
TCGA-DV-5568	1.0137	0	0.999095	1.52457	0.524108	0.480021
TCGA-DV-5569	0.972603	0	0.835106	1.32156	0.486065	-0.0263189
TCGA-DV-5573	3.09589	0	1.09109	1.03652	0.251313	-0.300494
TCGA-DV-5574	1.98082	0	0.72882	1.37157	0.38097	0.391734
TCGA-DV-5575	2.75616	0	0.63254	0.989951	0.348582	0.0542167
TCGA-DV-5576	1.99178	1	0.612414	1.09458	0.240152	-0.349446
TCGA-DV-A4VX	4.45479	1	1.06208	1.33809	1.83145	1.60065
TCGA-DV-A4VZ	1	0	1.05382	1.36885	0.603841	1.50357
TCGA-DV-A4W0	5.50137	0	0.569768	0.995931	0.335329	-1.04436
TCGA-EU-5904	1.50959	0	0.570116	0.57678	0.204878	-1.59975
TCGA-EU-5905	0.326027	0	0.844445	1.96863	0.136408	-0.434323
TCGA-EU-5906	0.564384	0	0.512758	0.819634	0.218563	-0.711731
TCGA-EU-5907	0.347945	0	0.492915	0.802897	0.130929	-0.188416
TCGA-G6-A5PC	0.663014	1	1.16396	0.939329	0.588193	0.507658
TCGA-G6-A8L6	0.857534	1	0.921523	1.06101	0.501075	1.21586
TCGA-G6-A8L7	5.84384	0	1.1021	2.00502	0.496585	1.04063
TCGA-G6-A8L8	2.98904	1	0.650961	0.696352	0.310061	1.92465
TCGA-GK-A6C7	0.167123	0	0.546376	0.785993	0.0768192	-0.406677
TCGA-MM-A563	1.61918	0	1.00387	1.2442	0.440322	0.552046
TCGA-MM-A564	1.66301	0	0.967996	1.50423	0.523642	1.1593
TCGA-MM-A84U	1.91781	0	0.915276	1.33423	0.535397	1.27207
TCGA-MW-A4EC	1.36438	0	0.747526	0.919089	0.151109	0.534756
TCGA-T7-A92I	0.975342	0	0.424993	0.375535	0.182509	1.73554
