# Supplementary material for: Potential Application of Pyroptosis in Kidney Renal Clear Cell Carcinoma Immunotherapy and Targeted Therapy
Source: Front Pharmacol. 2022 Jun 15;13:918647. doi: 10.3389/fphar.2022.918647 (PMC9252305; doi:10.3389/fphar.2022.918647)
Supplement: Supplementary file 14 [file Table5.XLSX]

## Sheet: ssGSEA_output
	aDCs	APC_co_inhibition	APC_co_stimulation	B_cells	CCR	CD8+_T_cells	Check-point	Cytolytic_activity	DCs	HLA	iDCs	Inflammation-promoting	Macrophages	Mast_cells	MHC_class_I	Neutrophils	NK_cells	Parainflammation	pDCs	T_cell_co-inhibition	T_cell_co-stimulation	T_helper_cells	Tfh	Th1_cells	Th2_cells	TIL	Treg	Type_I_IFN_Reponse	Type_II_IFN_Reponse
TCGA-A3-3306-01A-01R-0864-07	0.557499	0.793575	0.783456	0.687235	0.684012	0.804172	0.745543	0.894283	0.693062	0.942009	0.610254	0.781998	0.786599	0.673271	0.986276	0.802411	0.705403	0.842415	0.726817	0.74563	0.714422	0.943869	0.583886	0.671271	0.666295	0.791871	0.833212	0.833276	0.799255
TCGA-A3-3329-01A-01R-0864-07	0.610833	0.813531	0.815756	0.668715	0.694093	0.893143	0.786088	0.918703	0.674084	0.958119	0.603927	0.805257	0.798677	0.625731	0.996588	0.795848	0.67272	0.847979	0.768065	0.772244	0.768273	0.954108	0.627962	0.651164	0.700697	0.817843	0.846414	0.835049	0.817748
TCGA-B8-5550-01A-01R-1541-07	0.580124	0.838162	0.792608	0.641471	0.695086	0.870895	0.769438	0.888052	0.733771	0.944845	0.683093	0.784125	0.854684	0.718979	0.99449	0.793274	0.639747	0.869901	0.750348	0.749767	0.742714	0.968691	0.66267	0.635919	0.661556	0.800264	0.846311	0.793827	0.839699
TCGA-A3-3378-01A-02R-1325-07	0.610786	0.879249	0.791531	0.736491	0.712036	0.945992	0.796069	0.923016	0.645081	0.978649	0.594826	0.823321	0.882773	0.642606	0.997313	0.860821	0.641699	0.889245	0.755212	0.823181	0.795559	0.987048	0.77569	0.717622	0.68119	0.857747	0.860593	0.815343	0.833354
TCGA-A3-3343-01A-01R-0864-07	0.725909	0.81976	0.804598	0.693145	0.700735	0.805783	0.793137	0.950551	0.76659	0.951332	0.668912	0.811972	0.824209	0.684831	0.995148	0.825562	0.706831	0.870051	0.774878	0.778529	0.766481	0.976199	0.611177	0.67832	0.699434	0.826101	0.839054	0.854918	0.845916
TCGA-B0-5100-01A-01R-1420-07	0.535706	0.777643	0.721558	0.641594	0.661002	0.73619	0.70215	0.875592	0.58491	0.896759	0.435983	0.718583	0.754382	0.705997	0.976558	0.771738	0.630118	0.844762	0.708719	0.642304	0.679556	0.891866	0.506899	0.559859	0.652272	0.741834	0.807126	0.833638	0.816144
TCGA-CJ-4869-01A-02R-1426-07	0.629484	0.850451	0.807814	0.757379	0.724723	0.986753	0.817083	0.983556	0.762597	0.974339	0.728201	0.882405	0.825713	0.725877	0.997516	0.810324	0.705356	0.881603	0.820627	0.825994	0.828036	0.982036	0.798747	0.745949	0.751146	0.875629	0.857586	0.851887	0.826936
TCGA-CJ-4895-01A-01R-1305-07	0.598692	0.810697	0.762214	0.637608	0.709663	0.898862	0.763906	0.929732	0.67844	0.964702	0.514072	0.807527	0.865061	0.599262	0.993657	0.789354	0.66311	0.885747	0.774481	0.753792	0.757544	0.972072	0.721175	0.689949	0.705896	0.816656	0.841035	0.871954	0.814659
TCGA-B0-5691-01A-11R-1541-07	0.580547	0.819553	0.762924	0.748653	0.696262	0.837091	0.761593	0.884631	0.740733	0.939898	0.686762	0.786441	0.810231	0.768958	0.991812	0.809021	0.608615	0.868118	0.76138	0.745421	0.726809	0.965036	0.676543	0.637797	0.688054	0.817737	0.83764	0.831857	0.852795
TCGA-B0-5121-01A-02R-1420-07	0.589194	0.804061	0.793483	0.678794	0.686212	0.886382	0.766022	0.967643	0.662906	0.935938	0.3327	0.81529	0.818841	0.774014	0.992754	0.816617	0.71433	0.861793	0.742798	0.7305	0.758054	0.966254	0.649274	0.661251	0.650772	0.817494	0.831968	0.855352	0.86184
TCGA-B0-5098-01A-01R-1420-07	0.709458	0.645114	0.651738	0.522719	0.634437	0.773434	0.63618	0.730523	0.487044	0.873681	0.433853	0.705927	0.76661	0.454277	0.990017	0.688331	0.374162	0.8305	0.614591	0.579941	0.597817	0.769071	0.564474	0.53997	0.48022	0.65884	0.786023	0.805044	0.68234
TCGA-A3-3308-01A-02R-1325-07	0.600131	0.82796	0.765677	0.624427	0.68261	0.799534	0.742642	0.859804	0.723449	0.934069	0.534039	0.754542	0.813997	0.657675	0.990539	0.761031	0.535462	0.866754	0.734158	0.734647	0.723506	0.96252	0.55708	0.607071	0.603047	0.791135	0.831194	0.831925	0.852088
TCGA-BP-4807-01A-01R-1305-07	0.740257	0.820055	0.787761	0.683387	0.705181	0.771586	0.754794	0.852528	0.745343	0.949822	0.682249	0.748528	0.871955	0.756538	0.988252	0.809475	0.675032	0.869647	0.760152	0.721894	0.704315	0.975079	0.568489	0.659345	0.640364	0.792956	0.837813	0.854697	0.837434
TCGA-B0-5707-01A-11R-1541-07	0.574969	0.764531	0.760656	0.678735	0.685967	0.76799	0.72283	0.800583	0.72244	0.942075	0.72381	0.724896	0.855162	0.77372	0.985458	0.762076	0.530341	0.838663	0.741232	0.688675	0.678067	0.932804	0.648211	0.614799	0.578811	0.76951	0.815162	0.77702	0.802156
TCGA-BP-4971-01A-01R-1334-07	0.83086	0.852378	0.807508	0.682436	0.699046	0.831294	0.79077	0.892413	0.773489	0.972456	0.747142	0.802575	0.861169	0.663012	0.995832	0.790346	0.603412	0.875023	0.734966	0.786006	0.809724	0.982744	0.606368	0.696298	0.633419	0.839109	0.837964	0.834463	0.783231
TCGA-B8-4620-01A-02R-1325-07	0.644638	0.83346	0.775315	0.642339	0.707483	0.770741	0.764771	0.864132	0.696276	0.942387	0.496044	0.745777	0.85983	0.668894	0.990488	0.853177	0.632829	0.888306	0.753098	0.74937	0.738197	0.961243	0.600617	0.624802	0.670303	0.794124	0.849234	0.895089	0.812642
TCGA-BP-4967-01A-01R-1334-07	0.587211	0.764548	0.773366	0.641502	0.667677	0.820917	0.739022	0.878104	0.641946	0.936067	0.531397	0.735195	0.831461	0.739637	0.985437	0.766677	0.665458	0.850683	0.718618	0.705217	0.683847	0.948036	0.517337	0.613828	0.613901	0.778338	0.833919	0.808574	0.845184
TCGA-BP-5198-01A-01R-1426-07	0.585075	0.812475	0.791878	0.720293	0.720096	0.889311	0.781256	0.913641	0.722826	0.945075	0.653336	0.79263	0.881928	0.647731	0.993354	0.797997	0.649731	0.869616	0.749718	0.769268	0.767845	0.971639	0.704693	0.675971	0.706048	0.828003	0.850243	0.806271	0.830804
TCGA-BP-4326-01A-01R-1289-07	0.563702	0.79581	0.722935	0.634822	0.691814	0.782238	0.73153	0.873485	0.6708	0.918156	0.46699	0.74733	0.827718	0.770347	0.989634	0.811758	0.639016	0.867671	0.6966	0.720961	0.699338	0.942768	0.589589	0.573468	0.641179	0.77536	0.834145	0.823891	0.868458
TCGA-CJ-4904-01A-02R-1426-07	0.605039	0.829179	0.761929	0.679969	0.701894	0.880938	0.762067	0.925489	0.751158	0.948236	0.612558	0.822189	0.840955	0.710488	0.996406	0.804504	0.644199	0.880207	0.779881	0.756726	0.739537	0.960771	0.638764	0.653835	0.660648	0.813039	0.848028	0.83503	0.852682
TCGA-CZ-4853-01A-01R-1426-07	0.600063	0.807141	0.786244	0.675492	0.685679	0.766751	0.762848	0.895511	0.684944	0.946351	0.633511	0.775261	0.78181	0.648814	0.991182	0.780543	0.689711	0.852895	0.751246	0.752042	0.74659	0.948271	0.524244	0.676785	0.658441	0.79887	0.82954	0.823734	0.831294
TCGA-A3-3387-01A-01R-1541-07	0.573822	0.81204	0.792103	0.68781	0.701749	0.801617	0.766389	0.877283	0.740793	0.949523	0.768012	0.758439	0.837961	0.704418	0.991863	0.812861	0.661114	0.870418	0.750644	0.748593	0.751808	0.977496	0.592317	0.67154	0.643957	0.818734	0.848007	0.840968	0.847204
TCGA-A3-3326-01A-01R-0864-07	0.650315	0.850438	0.784212	0.711762	0.70272	0.825044	0.792658	0.929841	0.761925	0.956394	0.803113	0.813084	0.83587	0.781088	0.996693	0.822877	0.628329	0.863142	0.782727	0.78915	0.784912	0.984807	0.560882	0.675245	0.673368	0.846835	0.846455	0.870961	0.806882
TCGA-BP-4784-01A-01R-1305-07	0.565948	0.778268	0.731313	0.703892	0.686959	0.76457	0.728339	0.809243	0.820937	0.915051	0.730663	0.720883	0.823334	0.770745	0.985626	0.761488	0.592257	0.868134	0.720118	0.668259	0.692536	0.925709	0.571737	0.575475	0.637427	0.759136	0.836651	0.83708	0.869866
TCGA-BP-4766-01A-01R-1289-07	0.601877	0.763445	0.738368	0.635293	0.67304	0.702897	0.715151	0.871904	0.62263	0.918458	0.523588	0.704397	0.830757	0.652106	0.989833	0.828767	0.624466	0.828385	0.746825	0.680592	0.669994	0.962127	0.509008	0.589353	0.541369	0.772377	0.815109	0.774283	0.848145
TCGA-CZ-5456-01A-01R-1503-07	0.62156	0.795938	0.823024	0.730949	0.707425	0.892711	0.778642	0.914276	0.6814	0.947275	0.613856	0.782398	0.872731	0.539945	0.989776	0.800283	0.734688	0.861026	0.78115	0.750652	0.772692	0.971738	0.670638	0.631091	0.694581	0.83445	0.84719	0.788784	0.842593
TCGA-CZ-4857-01A-01R-1305-07	0.69172	0.794099	0.777826	0.675305	0.699294	0.849395	0.758244	0.895098	0.687738	0.917141	0.536959	0.8094	0.860706	0.672269	0.992085	0.779371	0.643756	0.859991	0.761533	0.746627	0.750612	0.975452	0.658201	0.638025	0.695789	0.810769	0.847932	0.804829	0.807594
TCGA-B0-5400-01A-01R-1503-07	0.601572	0.830775	0.785901	0.64615	0.715939	0.903363	0.774869	0.935336	0.661205	0.971295	0.490567	0.792396	0.873741	0.716408	0.994562	0.81655	0.724201	0.878754	0.763231	0.766919	0.776412	0.950315	0.617375	0.655275	0.674314	0.81276	0.833971	0.801081	0.800033
TCGA-BP-5010-01A-02R-1420-07	0.575627	0.775667	0.783444	0.652532	0.705524	0.891217	0.76143	0.917439	0.690366	0.926357	0.351092	0.781721	0.812611	0.520857	0.986199	0.769174	0.68546	0.867093	0.724874	0.743974	0.763903	0.922545	0.629687	0.664497	0.61618	0.798353	0.827024	0.823427	0.86624
TCGA-CJ-4644-01A-02R-1325-07	0.71755	0.814455	0.788544	0.687458	0.700431	0.946856	0.78053	0.959914	0.660215	0.960426	0.608439	0.827334	0.81603	0.669773	0.9955	0.805031	0.685996	0.876163	0.761005	0.784497	0.759472	0.965645	0.701113	0.677132	0.715248	0.826543	0.842001	0.867185	0.838587
TCGA-CJ-6033-01A-11R-1672-07	0.58851	0.805812	0.781256	0.639852	0.693496	0.85761	0.755463	0.919758	0.651051	0.921924	0.547569	0.769015	0.828987	0.691616	0.989806	0.784372	0.629246	0.86864	0.734173	0.722311	0.734926	0.957744	0.597711	0.616824	0.715253	0.79166	0.837016	0.83924	0.819002
TCGA-EU-5907-01A-11R-1672-07	0.592311	0.839084	0.80517	0.588652	0.692722	0.759833	0.748544	0.810991	0.659475	0.920179	0.304535	0.748679	0.814091	0.682444	0.991928	0.731944	0.576669	0.862209	0.733938	0.719812	0.69655	0.935988	0.5713	0.635396	0.704692	0.756514	0.829301	0.868991	0.847223
TCGA-B4-5836-01A-11R-1672-07	0.541266	0.819475	0.771982	0.68944	0.701936	0.850554	0.764976	0.959875	0.680566	0.950847	0.585861	0.798433	0.809205	0.783772	0.995123	0.818886	0.753919	0.882935	0.767493	0.748797	0.735199	0.960673	0.636396	0.658302	0.682357	0.811803	0.838958	0.854313	0.849397
TCGA-A3-3323-01A-02R-1325-07	0.709409	0.812115	0.770141	0.657735	0.688853	0.861658	0.762885	0.914428	0.650675	0.952619	0.521395	0.785942	0.828024	0.707773	0.991739	0.808688	0.656889	0.870912	0.748649	0.749148	0.75586	0.980405	0.581857	0.658341	0.654899	0.821354	0.841119	0.83845	0.857426
TCGA-BP-4353-01A-02R-1289-07	0.59843	0.843493	0.77586	0.641838	0.692015	0.917867	0.765849	0.940476	0.68359	0.913179	0.510192	0.817452	0.856525	0.776008	0.990564	0.791651	0.695656	0.877235	0.756541	0.766952	0.74846	0.9807	0.5992	0.661458	0.698024	0.824542	0.846304	0.835268	0.894447
TCGA-B0-5077-01A-01R-1334-07	0.599388	0.776585	0.764664	0.622518	0.672156	0.885616	0.743317	0.915237	0.613286	0.96493	0.480529	0.791828	0.850348	0.651962	0.993528	0.740589	0.735971	0.850458	0.717557	0.722911	0.735048	0.96026	0.601992	0.60799	0.571646	0.789882	0.825771	0.823518	0.807864
TCGA-CZ-5984-01A-11R-1672-07	0.602732	0.777167	0.792307	0.693872	0.707478	0.83037	0.7713	0.892606	0.737182	0.956473	0.878806	0.787827	0.782517	0.624506	0.988412	0.772219	0.695754	0.867239	0.744207	0.75121	0.781528	0.972878	0.594992	0.682678	0.700618	0.831063	0.852949	0.836854	0.823801
TCGA-B8-A54G-01A-11R-A266-07	0.755305	0.840131	0.79826	0.700733	0.704806	0.988797	0.814395	0.983555	0.723248	0.987815	0.736749	0.852816	0.832092	0.491723	0.999195	0.817182	0.732636	0.87303	0.792747	0.823303	0.822996	0.989917	0.769321	0.791272	0.740511	0.874459	0.861421	0.87286	0.779989
TCGA-B0-4713-01A-01R-1277-07	0.561352	0.736542	0.780456	0.662528	0.689167	0.898587	0.757837	0.941498	0.675123	0.930123	0.557591	0.820595	0.799362	0.595279	0.993631	0.772319	0.756787	0.853425	0.697609	0.75597	0.75546	0.927419	0.663451	0.664036	0.687438	0.808501	0.817579	0.839997	0.783946
TCGA-CZ-5463-01A-01R-1503-07	0.62076	0.81687	0.787212	0.669115	0.681951	0.892966	0.761538	0.904932	0.680949	0.940133	0.559952	0.800072	0.825496	0.628264	0.996576	0.77389	0.669113	0.853511	0.75061	0.758834	0.714935	0.948645	0.630763	0.698413	0.648316	0.796593	0.839706	0.82241	0.794274
TCGA-6D-AA2E-01A-11R-A37O-07	0.584313	0.857366	0.720118	0.675736	0.671862	0.836757	0.707221	0.857335	0.68205	0.926462	0.651681	0.694823	0.832697	0.721932	0.982719	0.752989	0.659893	0.83814	0.706882	0.734498	0.692122	0.918516	0.512784	0.5995	0.596869	0.780191	0.811538	0.811063	0.77869
TCGA-CJ-6032-01A-11R-1672-07	0.589602	0.80895	0.785673	0.625113	0.691611	0.907038	0.760215	0.907304	0.634367	0.946575	0.541239	0.794124	0.809818	0.634162	0.994224	0.78424	0.581979	0.857988	0.731313	0.733623	0.729091	0.941373	0.592286	0.633379	0.664807	0.788394	0.839352	0.834379	0.842411
TCGA-BP-4801-01A-02R-1420-07	0.610801	0.862446	0.80238	0.698976	0.71184	0.872409	0.778524	0.926034	0.7565	0.965206	0.671415	0.800802	0.888239	0.83898	0.991533	0.807837	0.700363	0.877786	0.788089	0.760593	0.742824	0.983569	0.641546	0.673086	0.660734	0.822157	0.841021	0.815367	0.880979
TCGA-EU-5904-01A-11R-1672-07	0.598062	0.830932	0.790037	0.684308	0.702584	0.837976	0.761606	0.885409	0.743389	0.943392	0.696165	0.788565	0.799057	0.782811	0.992305	0.829408	0.587724	0.860851	0.732434	0.716513	0.729909	0.957823	0.675665	0.639734	0.642772	0.805662	0.839257	0.814404	0.88118
TCGA-B8-5158-01A-01R-1420-07	0.585044	0.813001	0.795129	0.665115	0.711887	0.926751	0.775517	0.920949	0.743995	0.946496	0.879736	0.813641	0.860758	0.613556	0.990662	0.819919	0.643398	0.87328	0.772932	0.76136	0.763726	0.977673	0.687374	0.698422	0.707856	0.828331	0.849891	0.821749	0.809801
TCGA-BP-4969-01A-01R-1334-07	0.615927	0.780352	0.709106	0.580713	0.646895	0.725224	0.69042	0.846511	0.595026	0.896424	0.473681	0.722636	0.749397	0.692112	0.990356	0.705724	0.564517	0.824214	0.658944	0.661927	0.635648	0.895305	0.478518	0.558015	0.500659	0.728332	0.791363	0.823752	0.850484
TCGA-B8-5546-01A-01R-1541-07	0.559548	0.725653	0.675486	0.661792	0.637059	0.793795	0.660302	0.831799	0.517637	0.91175	0.298516	0.670943	0.768609	0.552436	0.978678	0.715349	0.580918	0.794652	0.666295	0.6597	0.640423	0.855684	0.322367	0.549783	0.588508	0.734678	0.807044	0.783129	0.79736
TCGA-B4-5844-01A-11R-1672-07	0.570811	0.803728	0.756853	0.672945	0.672755	0.768167	0.733893	0.897451	0.621359	0.917195	0.5137	0.744431	0.775188	0.742685	0.989968	0.801105	0.644364	0.852645	0.729481	0.713883	0.68201	0.928362	0.516106	0.625753	0.56117	0.777823	0.827151	0.829752	0.866403
TCGA-CZ-5452-01A-01R-1503-07	0.726577	0.835587	0.808854	0.780173	0.714317	0.984689	0.81698	0.97889	0.738877	0.980567	0.620024	0.86929	0.851989	0.590256	0.998542	0.807241	0.690071	0.865095	0.820453	0.828344	0.826516	0.977634	0.808469	0.740556	0.747646	0.880404	0.851099	0.851924	0.812643
TCGA-BP-4991-01A-01R-1334-07	0.608217	0.809126	0.768579	0.665994	0.67439	0.759421	0.741642	0.902971	0.679291	0.9271	0.579309	0.771747	0.819986	0.738497	0.992037	0.809249	0.676173	0.867636	0.751638	0.713382	0.715219	0.968377	0.563192	0.634977	0.59439	0.790547	0.837582	0.851622	0.855124
TCGA-A3-3316-01A-01R-0864-07	0.624091	0.789144	0.787814	0.650721	0.695685	0.798315	0.743056	0.849106	0.675153	0.933045	0.518338	0.742834	0.870469	0.69827	0.982686	0.814124	0.638807	0.868672	0.730357	0.718095	0.716466	0.966412	0.514747	0.584399	0.633827	0.785024	0.837713	0.775969	0.866516
TCGA-B8-A54E-01A-11R-A266-07	0.73588	0.782069	0.700569	0.640388	0.652893	0.775655	0.70404	0.8061	0.664499	0.924301	0.544841	0.752466	0.807689	0.609919	0.987955	0.755641	0.568622	0.853136	0.72316	0.749927	0.686436	0.914546	0.664719	0.602564	0.564393	0.753265	0.812468	0.844775	0.760045
TCGA-BP-5170-01A-01R-1426-07	0.618279	0.822398	0.791998	0.689843	0.707043	0.821939	0.76312	0.901199	0.715935	0.929375	0.687548	0.761009	0.848448	0.797649	0.985114	0.783732	0.680842	0.866901	0.733117	0.739869	0.723069	0.97386	0.617936	0.607249	0.670164	0.801532	0.828764	0.834208	0.868176
TCGA-A3-A6NI-01A-11R-A33J-07	0.548916	0.809675	0.75591	0.653779	0.685937	0.717618	0.734646	0.8873	0.706896	0.946716	0.725233	0.753893	0.831663	0.650412	0.992596	0.775244	0.699631	0.859954	0.743756	0.727452	0.685402	0.954285	0.545253	0.627807	0.560755	0.777261	0.819189	0.819881	0.816219
TCGA-B0-5711-01A-11R-1672-07	0.630254	0.82148	0.801682	0.700408	0.701799	0.874905	0.779852	0.937957	0.714482	0.93806	0.767838	0.812245	0.826533	0.807841	0.993248	0.813343	0.696589	0.868111	0.753425	0.760274	0.764318	0.968259	0.653979	0.695515	0.680855	0.820688	0.842593	0.825875	0.834912
TCGA-CZ-5451-01A-01R-1503-07	0.697789	0.810054	0.796477	0.683438	0.694759	0.859143	0.774151	0.947904	0.674413	0.958249	0.547131	0.808924	0.82462	0.703022	0.994751	0.791356	0.692947	0.859294	0.758813	0.759461	0.744834	0.949451	0.674996	0.673973	0.680078	0.808756	0.829744	0.840912	0.847748
TCGA-BP-4340-01A-01R-1289-07	0.685484	0.750886	0.729631	0.612998	0.657821	0.759342	0.722311	0.87079	0.609553	0.946681	0.50854	0.76725	0.76316	0.655555	0.990212	0.75091	0.656054	0.827036	0.672145	0.716732	0.673449	0.891296	0.575234	0.604067	0.613355	0.756983	0.813352	0.821236	0.799229
TCGA-BP-5180-01A-01R-1426-07	0.745804	0.789768	0.794114	0.678327	0.699345	0.895325	0.776797	0.923443	0.715861	0.944924	0.651466	0.798988	0.819977	0.620471	0.988593	0.789944	0.689644	0.880498	0.766968	0.75636	0.760726	0.969713	0.579313	0.679042	0.680644	0.820711	0.833563	0.83985	0.825783
TCGA-CJ-4639-01A-02R-1325-07	0.610044	0.809292	0.783069	0.677928	0.680286	0.965684	0.781775	0.979195	0.706838	0.945974	0.586804	0.842481	0.790568	0.669298	0.996903	0.781755	0.66398	0.861595	0.764268	0.779132	0.769592	0.964938	0.686977	0.685717	0.641561	0.837519	0.838896	0.84562	0.842674
TCGA-B0-4821-01A-01R-1503-07	0.610554	0.752618	0.759833	0.62005	0.683089	0.899511	0.749693	0.950152	0.625709	0.91908	0.164065	0.819463	0.811066	0.549009	0.989888	0.719073	0.694942	0.860118	0.695318	0.710489	0.735284	0.889959	0.682123	0.661925	0.677823	0.780757	0.814697	0.83112	0.721383
TCGA-CZ-4860-01A-01R-1305-07	0.760707	0.819461	0.773009	0.64495	0.697595	0.834517	0.748828	0.917256	0.717595	0.930584	0.270091	0.771901	0.887118	0.568251	0.992034	0.739202	0.513278	0.871615	0.733269	0.725519	0.743086	0.97219	0.617144	0.669488	0.701534	0.78886	0.838661	0.83415	0.776536
TCGA-B0-4813-01A-01R-1277-07	0.578771	0.777877	0.702196	0.549985	0.661926	0.749142	0.693283	0.805386	0.618844	0.91559	0.519987	0.695301	0.796392	0.620078	0.986433	0.766323	0.613511	0.836465	0.678678	0.673292	0.674571	0.924353	0.510213	0.561078	0.626752	0.739522	0.811315	0.817125	0.707484
TCGA-B8-4619-01A-02R-1325-07	0.637906	0.771066	0.683543	0.678075	0.661006	0.736544	0.675025	0.773264	0.698387	0.8825	0.550488	0.716367	0.737047	0.607954	0.986733	0.729501	0.616817	0.830553	0.612278	0.653541	0.645301	0.880231	0.536037	0.56878	0.647347	0.735869	0.809038	0.770757	0.820693
TCGA-CJ-4892-01A-01R-1305-07	0.573232	0.799559	0.755201	0.653572	0.689586	0.980936	0.776492	0.979617	0.647418	0.961153	0.463956	0.836264	0.766844	0.705801	0.996681	0.773272	0.637887	0.860159	0.735723	0.776492	0.773725	0.963503	0.68989	0.687402	0.688797	0.82839	0.834007	0.852189	0.809039
TCGA-CJ-4916-01A-01R-1426-07	0.606008	0.846533	0.803894	0.711428	0.700637	0.987461	0.813506	0.990335	0.652668	0.978918	0.506981	0.860926	0.821171	0.599249	0.998424	0.798258	0.627993	0.866555	0.789082	0.835244	0.810423	0.983707	0.733228	0.706294	0.717165	0.868251	0.847291	0.841487	0.818266
TCGA-BP-4964-01A-01R-1334-07	0.716446	0.828613	0.787892	0.671591	0.694565	0.886127	0.770436	0.939316	0.712096	0.947537	0.7257	0.798612	0.825445	0.728021	0.994242	0.757942	0.673497	0.86534	0.739902	0.7574	0.762651	0.958865	0.600531	0.634622	0.661597	0.806547	0.839289	0.827023	0.80758
TCGA-B0-5712-01A-11R-1672-07	0.57583	0.79056	0.793454	0.643522	0.67551	0.886559	0.749497	0.882593	0.638186	0.951494	0.356108	0.773427	0.771314	0.631292	0.996315	0.774091	0.601378	0.830409	0.694795	0.73552	0.718438	0.911912	0.676271	0.62667	0.651747	0.768679	0.82134	0.844355	0.740182
TCGA-BP-4965-01A-01R-1334-07	0.583065	0.816228	0.781017	0.681408	0.682954	0.821998	0.748432	0.872186	0.7104	0.934366	0.634407	0.771849	0.809697	0.772934	0.993235	0.795473	0.611105	0.863274	0.733589	0.725212	0.704068	0.968023	0.602625	0.622558	0.614203	0.794156	0.840939	0.839371	0.837342
TCGA-BP-5199-01A-01R-1426-07	0.683049	0.8265	0.789899	0.716083	0.704944	0.986812	0.804776	0.985103	0.681141	0.961907	0.599074	0.869976	0.848996	0.729159	0.996511	0.784491	0.68322	0.883205	0.780201	0.813304	0.794335	0.97728	0.759608	0.729777	0.724593	0.859606	0.846092	0.843417	0.832966
TCGA-BP-4973-01A-01R-1334-07	0.611513	0.817844	0.787095	0.666499	0.680039	0.924392	0.775236	0.915114	0.65725	0.964147	0.586238	0.806295	0.796309	0.680483	0.995481	0.806193	0.612722	0.848624	0.725935	0.757569	0.753043	0.956585	0.665483	0.639564	0.63609	0.813822	0.83696	0.825786	0.822907
TCGA-B2-5635-01A-01R-A277-07	0.560241	0.804482	0.76854	0.655283	0.669974	0.894283	0.759617	0.93554	0.545427	0.965231	0.463828	0.784744	0.780225	0.699712	0.99764	0.784322	0.686176	0.865191	0.739313	0.75865	0.736241	0.947092	0.634537	0.666606	0.669221	0.817083	0.846127	0.850057	0.833352
TCGA-B0-4844-01A-01R-1277-07	0.571808	0.780014	0.791195	0.687213	0.699754	0.901928	0.762562	0.914071	0.675387	0.952003	0.504125	0.806768	0.830928	0.595236	0.994938	0.770743	0.606699	0.886082	0.723137	0.735188	0.757192	0.933433	0.73681	0.676382	0.696815	0.802222	0.829731	0.897399	0.795554
TCGA-G6-A8L7-01A-11R-A37O-07	0.490963	0.75866	0.732893	0.658378	0.675757	0.867574	0.728056	0.94398	0.648008	0.875317	0.521046	0.824803	0.794468	0.34207	0.982558	0.688796	0.64671	0.833146	0.719026	0.721453	0.742251	0.871033	0.676386	0.666068	0.691754	0.773871	0.814385	0.795214	0.699573
TCGA-B0-5088-01A-01R-1334-07	0.610988	0.812759	0.796824	0.711166	0.694747	0.865137	0.778207	0.946701	0.75516	0.951867	0.660461	0.816626	0.881017	0.735337	0.991837	0.772126	0.697266	0.863343	0.76668	0.756716	0.775489	0.984355	0.636702	0.653131	0.639161	0.833264	0.829865	0.826088	0.813548
TCGA-A3-3324-01A-02R-1325-07	0.692353	0.8204	0.802063	0.659879	0.695884	0.926377	0.772912	0.933301	0.711054	0.951739	0.685926	0.790705	0.844366	0.648445	0.995722	0.797262	0.655554	0.85445	0.745109	0.763483	0.752295	0.973389	0.621649	0.685747	0.648678	0.814746	0.839154	0.823403	0.821237
TCGA-BP-4968-01A-01R-1334-07	0.598095	0.826667	0.786381	0.669317	0.693236	0.960535	0.782795	0.959961	0.669119	0.969955	0.592428	0.839013	0.829598	0.675458	0.994035	0.772597	0.686614	0.856659	0.770854	0.779505	0.765685	0.959218	0.67708	0.676295	0.673046	0.826757	0.832709	0.838727	0.797958
TCGA-BP-4352-01A-01R-1289-07	0.631089	0.788299	0.756115	0.543909	0.630505	0.647808	0.677758	0.750274	0.624402	0.866043	0.431927	0.713289	0.768322	0.412877	0.986228	0.693047	0.560885	0.833465	0.645351	0.659806	0.619674	0.838526	0.536651	0.566865	0.58042	0.686864	0.788463	0.811827	0.626894
TCGA-CJ-4872-01A-01R-1305-07	0.5887	0.835222	0.797137	0.682325	0.710251	0.897074	0.776882	0.962163	0.749761	0.920605	0.664798	0.832929	0.820716	0.747865	0.993228	0.784603	0.71842	0.88336	0.755797	0.757461	0.771408	0.963876	0.620256	0.660358	0.692784	0.832201	0.842848	0.861231	0.85399
TCGA-DV-A4VZ-01A-11R-A266-07	0.715872	0.762937	0.657902	0.658357	0.658345	0.680237	0.66726	0.69975	0.549	0.914979	0.454144	0.649988	0.787918	0.581041	0.976464	0.715441	0.548656	0.829878	0.599028	0.605636	0.652351	0.81901	0.531571	0.507118	0.628945	0.694963	0.81966	0.803961	0.775947
TCGA-BP-5006-01A-01R-1334-07	0.620536	0.785817	0.779463	0.662727	0.687471	0.775281	0.73915	0.915064	0.692371	0.948007	0.62898	0.751753	0.810858	0.666495	0.99315	0.804478	0.659901	0.846986	0.744603	0.723241	0.701267	0.942886	0.481715	0.668401	0.577889	0.786653	0.830829	0.829783	0.813828
TCGA-BP-5009-01A-01R-1334-07	0.631039	0.810344	0.811598	0.685651	0.699688	0.950866	0.781388	0.939871	0.595508	0.95376	0.593404	0.794381	0.829455	0.694248	0.990038	0.761269	0.625075	0.857441	0.752083	0.762131	0.787051	0.976946	0.635615	0.62563	0.693255	0.830833	0.837901	0.817262	0.81075
TCGA-B0-4699-01A-01R-1277-07	0.701864	0.911409	0.763384	0.675693	0.687075	0.973389	0.760977	0.964495	0.587464	0.941255	0.471709	0.859012	0.838976	0.547231	0.997163	0.744315	0.647308	0.901301	0.716697	0.815463	0.734388	0.9705	0.731922	0.712333	0.713583	0.8241	0.849465	0.867877	0.740295
TCGA-B0-4834-01A-01R-1305-07	0.585219	0.767996	0.636597	0.607054	0.613987	0.705157	0.622983	0.740674	0.530978	0.861074	0.438635	0.696062	0.720583	0.371301	0.985815	0.665269	0.621795	0.805324	0.605038	0.606183	0.564293	0.859025	0.386277	0.487135	0.57737	0.687099	0.798622	0.766688	0.809393
TCGA-BP-4998-01A-01R-1334-07	0.707088	0.834165	0.789849	0.661044	0.702646	0.910104	0.778945	0.943581	0.688361	0.964459	0.774769	0.803999	0.83192	0.74783	0.995428	0.809964	0.6139	0.87136	0.72897	0.760892	0.739272	0.982547	0.610207	0.655624	0.655041	0.831705	0.853815	0.834969	0.86519
TCGA-B0-5104-01A-01R-1420-07	0.691866	0.769212	0.778805	0.623432	0.689743	0.795583	0.726929	0.857429	0.631819	0.926165	0.569371	0.740057	0.779869	0.562304	0.994562	0.823475	0.534577	0.838937	0.711883	0.688809	0.721172	0.928991	0.4908	0.627953	0.5069	0.77848	0.828248	0.824077	0.813768
TCGA-B0-4945-01A-01R-1420-07	0.584919	0.798229	0.755894	0.661083	0.685849	0.835382	0.733027	0.850601	0.604709	0.923766	0.455305	0.771175	0.799987	0.599889	0.994563	0.761387	0.574393	0.860471	0.711082	0.710766	0.693859	0.937442	0.596489	0.632085	0.650054	0.782362	0.831326	0.836884	0.86574
TCGA-B0-4842-01A-02R-1420-07	0.821861	0.823037	0.781994	0.70911	0.709861	0.913662	0.791078	0.933721	0.767586	0.966201	0.288274	0.845449	0.859606	0.586609	0.996556	0.809467	0.709997	0.876287	0.810946	0.794799	0.813316	0.983805	0.764156	0.718056	0.748898	0.843071	0.839419	0.834188	0.792147
TCGA-AK-3447-01A-01R-1766-07	0.566694	0.785937	0.671425	0.606979	0.614174	0.739885	0.67074	0.85757	0.473112	0.917152	0.0176001	0.755957	0.696439	0.453735	0.983758	0.651377	0.693033	0.814179	0.647029	0.662064	0.598548	0.810893	0.520097	0.508502	0.704902	0.700617	0.791166	0.760007	0.821951
TCGA-B8-5551-01A-01R-1541-07	0.786173	0.908637	0.804336	0.779438	0.734905	0.971777	0.828462	0.968045	0.863529	0.974795	0.685576	0.879132	0.886227	0.597105	0.998672	0.824329	0.68955	0.907909	0.820572	0.853392	0.827499	0.994221	0.831622	0.780302	0.737649	0.891187	0.874586	0.878683	0.83513
TCGA-A3-3349-01A-01R-1188-07	0.563129	0.787379	0.738299	0.686418	0.683624	0.853365	0.730709	0.916159	0.689692	0.922783	0.349337	0.754338	0.790458	0.766442	0.988744	0.801258	0.629519	0.845268	0.743349	0.70603	0.706118	0.970853	0.486653	0.631547	0.600155	0.801357	0.827135	0.838459	0.844395
TCGA-B0-4693-01A-01R-1277-07	0.606032	0.828635	0.798762	0.715846	0.699199	0.9478	0.783211	0.963112	0.685805	0.959578	0.528258	0.815985	0.80802	0.678622	0.995213	0.823783	0.683374	0.862397	0.742871	0.786604	0.75408	0.9557	0.645064	0.67981	0.675104	0.838119	0.844522	0.826687	0.828165
TCGA-A3-3346-01A-01R-1766-07	0.680312	0.838096	0.776332	0.603142	0.708513	0.89729	0.771397	0.923861	0.674336	0.951725	0.543081	0.82039	0.877925	0.605963	0.996335	0.800099	0.615457	0.894501	0.773152	0.765887	0.769507	0.957017	0.691818	0.67147	0.619442	0.806166	0.838854	0.905049	0.78741
TCGA-B0-5120-01A-01R-1420-07	0.602753	0.814276	0.783286	0.658524	0.702533	0.783182	0.74612	0.871047	0.742268	0.947141	0.604824	0.769156	0.828639	0.75865	0.988062	0.778693	0.688282	0.864115	0.722551	0.737747	0.718321	0.971089	0.627978	0.603971	0.578802	0.80193	0.830398	0.8184	0.861114
TCGA-BP-5177-01A-01R-1426-07	0.671046	0.789072	0.77958	0.68638	0.686044	0.865569	0.754757	0.929462	0.688607	0.94366	0.646078	0.811402	0.759304	0.731784	0.990683	0.766635	0.653146	0.855214	0.712789	0.71692	0.724316	0.942788	0.64168	0.636396	0.659112	0.795278	0.82905	0.815723	0.844526
TCGA-B8-4154-01A-01R-1188-07	0.605459	0.824275	0.792211	0.675933	0.693842	0.908355	0.783203	0.966517	0.724696	0.950513	0.621501	0.843431	0.783051	0.663273	0.993058	0.79064	0.790858	0.865048	0.772476	0.776165	0.749243	0.949883	0.635759	0.674818	0.689379	0.812721	0.829133	0.847069	0.818256
TCGA-B8-4153-01B-11R-1672-07	0.624953	0.798952	0.78665	0.651929	0.67748	0.841494	0.745265	0.916436	0.509593	0.940044	0.521268	0.774601	0.803003	0.682692	0.989567	0.783821	0.634828	0.849043	0.751795	0.697472	0.70556	0.925729	0.528266	0.678672	0.644744	0.776186	0.821612	0.849495	0.823364
TCGA-CJ-6030-01A-11R-1672-07	0.651347	0.83358	0.794508	0.72734	0.72396	0.934278	0.800328	0.958381	0.753926	0.949246	0.653749	0.84968	0.886224	0.765831	0.992383	0.836891	0.726021	0.884867	0.79018	0.800217	0.785572	0.986714	0.756252	0.742844	0.73404	0.854839	0.858542	0.828425	0.841875
TCGA-CW-5584-01A-01R-1541-07	0.716399	0.799371	0.790455	0.677266	0.699187	0.783319	0.760476	0.845391	0.692828	0.936818	0.583136	0.754733	0.814612	0.722698	0.994165	0.808998	0.665327	0.863941	0.760486	0.722938	0.706032	0.970342	0.570678	0.668411	0.65008	0.793191	0.840415	0.824383	0.836802
TCGA-B0-5696-01A-11R-1541-07	0.595182	0.863166	0.782443	0.628669	0.687513	0.854504	0.758926	0.894726	0.672992	0.94478	0.582867	0.774767	0.798635	0.706232	0.988408	0.774171	0.658873	0.848215	0.732836	0.734052	0.706468	0.933944	0.636324	0.635187	0.681848	0.780867	0.834407	0.823076	0.839762
TCGA-BP-4765-01A-01R-1289-07	0.629793	0.777153	0.717998	0.66826	0.678681	0.693503	0.712766	0.89138	0.677546	0.937828	0.527597	0.743377	0.750377	0.731806	0.986627	0.771156	0.653036	0.843198	0.70066	0.705062	0.646737	0.90977	0.479602	0.564083	0.545095	0.772497	0.814193	0.82708	0.842352
TCGA-BP-4782-01A-02R-1420-07	0.576561	0.827911	0.777568	0.688831	0.706689	0.906252	0.780996	0.961621	0.713195	0.955764	0.563922	0.82451	0.853615	0.693314	0.995058	0.785026	0.755513	0.872942	0.776814	0.778955	0.75542	0.963208	0.694511	0.68877	0.617492	0.830701	0.849475	0.814106	0.846176
TCGA-B8-5165-01A-01R-1420-07	0.603054	0.817079	0.779332	0.701742	0.695633	0.824218	0.755812	0.899276	0.714536	0.933654	0.573571	0.764751	0.832495	0.787968	0.987351	0.798645	0.652591	0.869825	0.745768	0.734834	0.721236	0.961734	0.622124	0.629928	0.639935	0.804591	0.835477	0.850726	0.889065
TCGA-B2-3923-01A-02R-A277-07	0.670911	0.747024	0.55886	0.577085	0.598652	0.527627	0.590058	0.801191	0.516026	0.878871	0.385038	0.667621	0.725889	0.611925	0.963947	0.69225	0.580725	0.790556	0.641216	0.61663	0.516608	0.81616	0.423865	0.439447	0.608989	0.667594	0.793357	0.748879	0.782648
TCGA-AK-3425-01A-02R-1277-07	0.63295	0.845551	0.809943	0.688293	0.718386	0.950925	0.801925	0.959102	0.713637	0.95428	0.686817	0.846782	0.874563	0.690292	0.994346	0.803448	0.702664	0.883613	0.810675	0.787106	0.783629	0.978302	0.70028	0.690972	0.698859	0.840255	0.85166	0.830791	0.851256
TCGA-AS-3778-01A-01R-A32Z-07	0.543586	0.796704	0.747899	0.630318	0.673416	0.826321	0.745007	0.896288	0.72337	0.932029	0.596465	0.748845	0.803741	0.644304	0.991303	0.787755	0.627475	0.84971	0.733084	0.718721	0.706029	0.957332	0.555813	0.592397	0.555711	0.783343	0.81809	0.81546	0.824784
TCGA-CW-6087-01A-11R-1672-07	0.63104	0.932271	0.824339	0.750761	0.733238	0.994477	0.827615	0.985067	0.80824	0.946621	0.578697	0.890116	0.841077	0.702111	1	0.832785	0.637612	0.903154	0.816824	0.880281	0.816281	0.994811	0.87117	0.832434	0.786292	0.902025	0.875939	0.864802	0.80231
TCGA-B0-5108-01A-01R-1420-07	0.781254	0.881388	0.786763	0.697845	0.739646	0.877735	0.79658	0.963042	0.778676	0.957627	0.568317	0.836328	0.880529	0.66433	0.993937	0.82053	0.712293	0.884474	0.761372	0.792047	0.797456	0.983844	0.695901	0.754959	0.688349	0.85102	0.865746	0.820572	0.832916
TCGA-B0-5699-01A-11R-1541-07	0.744133	0.80335	0.784023	0.658336	0.684987	0.808358	0.761443	0.924629	0.687551	0.950704	0.631167	0.790328	0.815591	0.62547	0.99582	0.812277	0.698694	0.861768	0.785483	0.730186	0.736516	0.951102	0.592411	0.64648	0.670133	0.800337	0.831514	0.856499	0.790268
TCGA-B0-4814-01A-01R-1277-07	0.561873	0.7911	0.751935	0.68723	0.679363	0.819836	0.735251	0.87133	0.648628	0.935717	0.512564	0.763145	0.790347	0.617195	0.992393	0.776413	0.566792	0.853342	0.677215	0.697805	0.709774	0.925591	0.585411	0.60711	0.580511	0.782234	0.816585	0.829769	0.803457
TCGA-AK-3465-01A-02R-1325-07	0.547433	0.737635	0.605464	0.614048	0.634601	0.621591	0.6443	0.773336	0.60628	0.850898	0.613706	0.699284	0.753016	0.646199	0.975197	0.712536	0.593975	0.795779	0.615369	0.628889	0.599969	0.840491	0.449019	0.505439	0.659261	0.708247	0.810605	0.738151	0.813453
TCGA-CJ-4918-01A-01R-1426-07	0.708532	0.815828	0.779137	0.69084	0.701264	0.890451	0.758038	0.934088	0.715301	0.935579	0.578762	0.810817	0.85996	0.732633	0.99027	0.794004	0.612858	0.877771	0.73123	0.741033	0.754356	0.975275	0.686925	0.652261	0.656638	0.82956	0.842989	0.825093	0.86924
TCGA-BP-4344-01A-01R-1289-07	0.608502	0.807002	0.739808	0.665664	0.697916	0.747982	0.72668	0.861338	0.692065	0.935082	0.621136	0.753041	0.779325	0.671254	0.992571	0.795494	0.663736	0.865805	0.756179	0.712952	0.6869	0.957568	0.511517	0.586921	0.575023	0.79318	0.824808	0.836619	0.843454
TCGA-B4-5835-01A-11R-1672-07	0.637692	0.79291	0.785313	0.672586	0.691408	0.831412	0.752169	0.86961	0.714671	0.94182	0.611526	0.76961	0.853133	0.568593	0.993604	0.779961	0.645404	0.877544	0.751611	0.762486	0.728293	0.947623	0.646549	0.643956	0.648894	0.790797	0.826855	0.83831	0.808947
TCGA-A3-3372-01A-02R-1325-07	0.625185	0.810163	0.743349	0.651231	0.682817	0.864705	0.752041	0.915324	0.690642	0.958676	0.538724	0.800758	0.794506	0.700042	0.994633	0.801465	0.64055	0.864528	0.735669	0.748849	0.729206	0.970323	0.591101	0.651801	0.604428	0.803873	0.840553	0.83912	0.828924
TCGA-BP-4981-01A-01R-1334-07	0.587821	0.775745	0.798663	0.628326	0.681195	0.862327	0.764735	0.949137	0.601923	0.961615	0.491098	0.783902	0.788592	0.523292	0.993865	0.772698	0.669024	0.852416	0.730402	0.723961	0.760713	0.955759	0.644354	0.602214	0.62734	0.795103	0.815079	0.828798	0.790415
TCGA-BP-4170-01A-02R-1289-07	0.626883	0.834492	0.793263	0.691697	0.715846	0.921759	0.787418	0.940743	0.706999	0.944947	0.5922	0.830626	0.825202	0.756481	0.99578	0.832168	0.638081	0.874943	0.770174	0.774453	0.774511	0.973546	0.722568	0.671853	0.715131	0.831602	0.847958	0.843753	0.861644
TCGA-CJ-4643-01A-02R-1325-07	0.680193	0.816277	0.745078	0.679307	0.692816	0.837838	0.751324	0.929155	0.683172	0.950208	0.616988	0.801554	0.802205	0.662385	0.994465	0.809428	0.627893	0.867263	0.735782	0.745107	0.742009	0.963719	0.629809	0.627434	0.621581	0.815278	0.839695	0.830382	0.831528
TCGA-BP-4977-01A-01R-1334-07	0.585373	0.793729	0.765273	0.632586	0.678678	0.815728	0.749376	0.875214	0.664176	0.938797	0.625436	0.747863	0.828138	0.642513	0.99265	0.791859	0.63987	0.844453	0.725836	0.731753	0.725489	0.963326	0.56566	0.675815	0.603671	0.795621	0.82977	0.826614	0.827875
TCGA-B2-5633-01A-01R-1541-07	0.606143	0.800835	0.771196	0.698467	0.697973	0.869991	0.766326	0.924703	0.702483	0.943348	0.726039	0.784979	0.858003	0.703775	0.991071	0.798175	0.662244	0.87293	0.76667	0.747372	0.749114	0.977693	0.622707	0.665602	0.672293	0.821687	0.857079	0.827476	0.868959
TCGA-A3-3311-01A-02R-1325-07	0.583782	0.817259	0.802696	0.698465	0.702405	0.896131	0.76662	0.90562	0.699644	0.940655	0.531551	0.797259	0.830614	0.696196	0.996054	0.813822	0.700738	0.873248	0.764424	0.767678	0.746658	0.972229	0.688036	0.693834	0.638662	0.821961	0.846428	0.833721	0.822712
TCGA-BP-5173-01A-01R-1426-07	0.739148	0.834153	0.784965	0.719815	0.694943	0.966942	0.785257	0.961573	0.75572	0.960808	0.632555	0.827236	0.833343	0.772526	0.996204	0.768046	0.668642	0.86289	0.762752	0.789697	0.769979	0.965527	0.701082	0.68492	0.690877	0.835411	0.835641	0.809613	0.821253
TCGA-BP-5007-01A-01R-1334-07	0.56202	0.807248	0.76337	0.670779	0.669368	0.915548	0.766428	0.945003	0.616987	0.957593	0.528321	0.794936	0.801	0.597111	0.994576	0.770999	0.690476	0.857418	0.723459	0.752422	0.744463	0.940371	0.622157	0.651039	0.621826	0.806742	0.834187	0.841631	0.830462
TCGA-A3-3362-01A-02R-1325-07	0.565233	0.791012	0.762121	0.632363	0.681587	0.843892	0.742346	0.873084	0.692513	0.905451	0.475685	0.753087	0.790783	0.709019	0.991831	0.800985	0.60013	0.86532	0.721822	0.708934	0.703981	0.951082	0.563846	0.585147	0.611223	0.781823	0.821115	0.839084	0.828398
TCGA-BP-4781-01A-01R-1305-07	0.628863	0.809994	0.798736	0.650053	0.69143	0.790198	0.747896	0.838749	0.668474	0.938662	0.555343	0.731601	0.869987	0.67136	0.989459	0.787305	0.611309	0.872502	0.745226	0.71389	0.704852	0.963916	0.610164	0.640046	0.62151	0.783749	0.842608	0.8325	0.856649
TCGA-A3-3365-01A-01R-0864-07	0.585212	0.812904	0.743689	0.716066	0.699202	0.828739	0.749882	0.933543	0.710306	0.940374	0.60966	0.801397	0.807454	0.72983	0.992299	0.791979	0.72772	0.864311	0.750123	0.734185	0.716696	0.944478	0.571764	0.651038	0.664121	0.812727	0.829331	0.840142	0.853483
TCGA-DV-A4W0-01A-11R-A266-07	0.710493	0.806948	0.724469	0.643521	0.674605	0.795603	0.725602	0.822034	0.666699	0.934721	0.409996	0.752703	0.832149	0.638903	0.993463	0.758876	0.653921	0.861329	0.721286	0.688631	0.678045	0.911067	0.602133	0.573287	0.66734	0.762867	0.819383	0.866446	0.81297
TCGA-B0-5092-01A-01R-1420-07	0.697708	0.838248	0.802057	0.685418	0.69759	0.991195	0.816801	0.984441	0.684464	0.981292	0.656514	0.877495	0.805963	0.661154	0.999117	0.785012	0.61948	0.86353	0.783314	0.839981	0.834605	0.978518	0.788598	0.740302	0.735561	0.86976	0.848324	0.863523	0.788308
TCGA-CJ-5683-01A-11R-1541-07	0.738894	0.781721	0.759117	0.629317	0.690954	0.821408	0.747353	0.897245	0.685388	0.953246	0.640564	0.762426	0.812793	0.651316	0.989898	0.758465	0.595554	0.856639	0.691083	0.701007	0.708481	0.949942	0.575381	0.621501	0.634571	0.775151	0.827679	0.819956	0.837377
TCGA-BP-4331-01A-01R-1289-07	0.704192	0.808741	0.789062	0.674339	0.695636	0.847016	0.763983	0.900344	0.685956	0.963585	0.661144	0.774697	0.842706	0.676278	0.996087	0.808613	0.573747	0.862225	0.77067	0.743534	0.747828	0.973978	0.586305	0.685917	0.615101	0.817593	0.838787	0.860886	0.811998
TCGA-B2-A4SR-01A-11R-A266-07	0.577172	0.821349	0.77039	0.689402	0.685209	0.857138	0.763686	0.928824	0.729161	0.948216	0.726436	0.820952	0.834979	0.715255	0.991928	0.779649	0.729437	0.859721	0.749796	0.741492	0.741986	0.959022	0.711481	0.631064	0.632002	0.816436	0.844319	0.825937	0.881747
TCGA-BP-4976-01A-01R-1334-07	0.577345	0.777974	0.775354	0.679335	0.672152	0.729881	0.740957	0.857319	0.700258	0.934787	0.599967	0.727422	0.799648	0.724676	0.987934	0.789199	0.631094	0.843632	0.731107	0.716578	0.701476	0.950767	0.568837	0.623378	0.601696	0.775786	0.822129	0.818659	0.839325
TCGA-B2-4099-01A-02R-1188-07	0.756834	0.832004	0.813051	0.660043	0.712148	0.819816	0.78483	0.949039	0.712445	0.960426	0.625583	0.813717	0.828347	0.748951	0.996328	0.811523	0.768192	0.86026	0.797565	0.757948	0.743304	0.96592	0.595083	0.69637	0.640763	0.819415	0.833337	0.833676	0.813561
TCGA-B2-3923-01B-10R-A277-07	0.485627	0.761552	0.561421	0.540018	0.560308	0.510194	0.583421	0.717513	0.348837	0.805684	0.230481	0.629225	0.678469	0.55979	0.916083	0.655976	0.555864	0.740757	0.477124	0.575936	0.545173	0.774082	0.3877	0.462127	0.639229	0.633732	0.781628	0.672624	0.739724
TCGA-G6-A5PC-01A-11R-A33J-07	0.687119	0.782795	0.763696	0.632936	0.672938	0.943908	0.771567	0.930396	0.674048	0.929484	0.505499	0.800663	0.809203	0.618947	0.993797	0.723238	0.659564	0.845258	0.767848	0.759166	0.749031	0.929149	0.63741	0.652206	0.654127	0.797421	0.801632	0.861055	0.747071
TCGA-B0-5812-01A-11R-1672-07	0.596393	0.81908	0.778385	0.686317	0.707833	0.85417	0.773512	0.940996	0.749477	0.941121	0.659247	0.816239	0.79617	0.736893	0.990948	0.801568	0.719709	0.878279	0.73987	0.746579	0.749834	0.954108	0.622097	0.65727	0.6775	0.818147	0.842561	0.843677	0.877314
TCGA-BP-4341-01A-01R-1289-07	0.685773	0.781175	0.67617	0.607337	0.653782	0.685759	0.685945	0.897099	0.563017	0.893443	0.485206	0.709978	0.776499	0.794053	0.988089	0.763406	0.672626	0.814427	0.696508	0.667598	0.627542	0.914566	0.444231	0.56475	0.538252	0.745056	0.794035	0.800975	0.797671
TCGA-BP-4795-01A-02R-1420-07	0.587835	0.801613	0.727667	0.748435	0.704706	0.827343	0.74977	0.879109	0.819537	0.929272	0.740178	0.75893	0.835138	0.819409	0.984861	0.814018	0.618396	0.873867	0.811486	0.712535	0.740053	0.968259	0.564008	0.661192	0.669463	0.828509	0.846623	0.845202	0.879147
TCGA-AK-3451-01A-02R-1188-07	0.56176	0.80095	0.783903	0.663854	0.696206	0.940705	0.765798	0.931297	0.784795	0.952444	0.832588	0.77802	0.862204	0.776872	0.995102	0.77635	0.756486	0.86037	0.755324	0.752104	0.744972	0.922348	0.716106	0.65477	0.701597	0.814346	0.826964	0.823521	0.816072
TCGA-CZ-5987-01A-11R-1672-07	0.609891	0.789788	0.790716	0.673749	0.696622	0.876222	0.784504	0.924537	0.683809	0.956813	0.602677	0.819283	0.824601	0.577589	0.992416	0.808421	0.674429	0.870184	0.750453	0.778301	0.773109	0.967257	0.66869	0.743115	0.690591	0.822014	0.848565	0.85316	0.809669
TCGA-MM-A564-01A-11R-A266-07	0.573421	0.761241	0.754363	0.661832	0.66143	0.746155	0.726767	0.934486	0.597835	0.904464	0.554744	0.763172	0.776312	0.665564	0.983166	0.773237	0.700903	0.828254	0.696248	0.668165	0.690795	0.861167	0.565824	0.59997	0.600951	0.7613	0.810622	0.835805	0.818917
TCGA-BP-4787-01A-01R-1305-07	0.621166	0.825139	0.812156	0.654946	0.707009	0.876123	0.774529	0.902505	0.744175	0.933236	0.554118	0.782051	0.874514	0.714159	0.990576	0.828763	0.698849	0.889901	0.759158	0.762973	0.750687	0.977889	0.674695	0.659299	0.662158	0.814941	0.848282	0.84126	0.836532
TCGA-DV-5566-01A-01R-1541-07	0.726975	0.791966	0.787672	0.678239	0.697789	0.821958	0.75596	0.863951	0.679908	0.935695	0.565369	0.779268	0.798176	0.687479	0.995826	0.787117	0.583443	0.854107	0.73861	0.717284	0.716505	0.941137	0.581214	0.648121	0.640607	0.775856	0.835519	0.818713	0.815232
TCGA-BP-5190-01A-01R-1426-07	0.540729	0.76999	0.782889	0.669316	0.674134	0.83377	0.741709	0.916013	0.668057	0.937318	0.402714	0.768908	0.815189	0.687095	0.992006	0.765591	0.71438	0.845868	0.710053	0.721488	0.72906	0.932843	0.557128	0.655824	0.617635	0.784878	0.818298	0.813218	0.806342
TCGA-BP-4162-01A-02R-1325-07	0.632378	0.855419	0.802941	0.702804	0.702184	0.97272	0.794391	0.974078	0.683137	0.969543	0.562816	0.854965	0.83656	0.655402	0.997757	0.8238	0.710669	0.872656	0.766426	0.811816	0.771557	0.974489	0.735841	0.690809	0.682079	0.844169	0.848097	0.834153	0.833575
TCGA-BP-4343-01A-02R-1289-07	0.642421	0.864259	0.814093	0.75287	0.714914	0.902321	0.796005	0.916675	0.74528	0.953226	0.656617	0.839174	0.871742	0.701144	0.992188	0.795449	0.807707	0.889666	0.802222	0.79364	0.772621	0.97669	0.722276	0.679911	0.757363	0.849501	0.860804	0.825875	0.853545
TCGA-AK-3458-01A-01R-1503-07	0.514509	0.728633	0.743288	0.649112	0.671959	0.90639	0.731869	0.956245	0.627464	0.95841	0.747764	0.801985	0.720761	0.701685	0.995121	0.752036	0.792659	0.836346	0.732893	0.711065	0.703844	0.90356	0.679093	0.603698	0.630928	0.787928	0.810392	0.827571	0.799076
TCGA-CZ-5457-01A-01R-1503-07	0.696113	0.832381	0.781447	0.683771	0.687616	0.89448	0.765401	0.925125	0.676406	0.96015	0.572115	0.800284	0.842039	0.8059	0.994625	0.797691	0.710616	0.869702	0.74197	0.761663	0.716448	0.958688	0.63679	0.66374	0.65428	0.804011	0.832574	0.834894	0.862851
TCGA-A3-A8OX-01A-11R-A37O-07	0.716449	0.834983	0.788329	0.724713	0.708638	0.870011	0.773488	0.92394	0.710064	0.951915	0.592937	0.831338	0.830663	0.621059	0.997333	0.797904	0.647725	0.871637	0.774288	0.76968	0.767933	0.961852	0.7042	0.671239	0.639807	0.834265	0.841453	0.825603	0.838247
TCGA-B0-4817-01A-01R-1277-07	0.539935	0.738113	0.774952	0.650363	0.688649	0.806393	0.74786	0.878184	0.591487	0.947909	0.438067	0.796623	0.838072	0.448334	0.9933	0.897781	0.710353	0.86421	0.700918	0.695157	0.746317	0.863309	0.656622	0.606924	0.654397	0.790217	0.818578	0.85423	0.740178
TCGA-CJ-4888-01A-01R-1305-07	0.739114	0.892726	0.811394	0.76737	0.726998	0.985928	0.817991	0.981575	0.725881	0.957008	0.535251	0.872998	0.867809	0.664956	0.99862	0.829765	0.74285	0.907171	0.802432	0.861773	0.81247	0.98296	0.823449	0.763522	0.710184	0.88783	0.863601	0.883013	0.808218
TCGA-BP-5191-01A-01R-1426-07	0.790488	0.829166	0.803233	0.742059	0.714442	0.923351	0.812991	0.962765	0.788034	0.970543	0.58534	0.870045	0.877371	0.666365	0.991746	0.78932	0.805156	0.891121	0.804899	0.825629	0.843973	0.984021	0.76221	0.762745	0.723389	0.875571	0.845345	0.845654	0.795128
TCGA-B2-5635-01A-01R-1541-07	0.685996	0.833499	0.788017	0.679998	0.699178	0.952084	0.785285	0.94951	0.669797	0.975353	0.545233	0.824902	0.810148	0.685113	0.997771	0.815776	0.665723	0.877628	0.7776	0.777468	0.771321	0.978341	0.688688	0.690221	0.680552	0.837482	0.847069	0.861694	0.842166
TCGA-T7-A92I-01A-11R-A37O-07	0.609593	0.848483	0.759345	0.615607	0.653229	0.821546	0.710782	0.835523	0.602152	0.912561	0.60536	0.676683	0.821266	0.566109	0.988408	0.772879	0.518219	0.824741	0.704222	0.74062	0.670993	0.896524	0.442538	0.609562	0.549482	0.764298	0.812904	0.819605	0.718222
TCGA-CJ-4901-01A-01R-1426-07	0.801139	0.876682	0.825955	0.745141	0.732413	0.974961	0.825373	0.97829	0.754054	0.962669	0.613886	0.894508	0.843975	0.658193	0.997097	0.819775	0.774374	0.892366	0.786874	0.841927	0.83148	0.986045	0.755478	0.785033	0.732859	0.886977	0.86732	0.849559	0.841766
TCGA-G6-A8L8-01A-21R-A37O-07	0.608189	0.771845	0.738561	0.647479	0.662854	0.70785	0.727224	0.898746	0.679727	0.929867	0.688047	0.742359	0.736759	0.682152	0.989739	0.731138	0.64836	0.821399	0.702158	0.67195	0.710382	0.875062	0.499557	0.608552	0.642698	0.755948	0.806648	0.81469	0.788784
TCGA-BP-4173-01A-02R-1289-07	0.669098	0.89073	0.816999	0.749519	0.725654	0.992747	0.836707	0.989114	0.712403	0.956004	0.555838	0.882697	0.842854	0.686074	0.999261	0.856729	0.687923	0.897296	0.845932	0.85446	0.823039	0.990978	0.798158	0.755605	0.745716	0.89499	0.869374	0.863464	0.82745
TCGA-AK-3434-01A-02R-1277-07	0.691185	0.827968	0.766347	0.629054	0.693787	0.886009	0.766756	0.962797	0.595548	0.932414	0.566223	0.811265	0.798382	0.6474	0.993209	0.73552	0.740016	0.862291	0.757914	0.737792	0.747015	0.955248	0.677488	0.654174	0.720123	0.810696	0.834444	0.83788	0.822517
TCGA-BP-4329-01A-02R-1289-07	0.614633	0.816636	0.769864	0.673671	0.703844	0.839666	0.75916	0.91679	0.723112	0.94513	0.674722	0.785416	0.834809	0.769778	0.989929	0.792803	0.666493	0.877177	0.768337	0.733945	0.737095	0.947996	0.611028	0.642783	0.664849	0.8048	0.841793	0.826246	0.840091
TCGA-CZ-5462-01A-01R-1503-07	0.649977	0.830356	0.808315	0.702314	0.716212	0.784558	0.769944	0.893577	0.691694	0.957884	0.60202	0.802568	0.845333	0.603903	0.995767	0.837141	0.693298	0.888337	0.768719	0.746461	0.76596	0.94666	0.604995	0.703625	0.683595	0.816701	0.849576	0.883938	0.843963
TCGA-B0-4706-01A-01R-1503-07	0.583497	0.769626	0.767447	0.646228	0.675799	0.911087	0.749531	0.973471	0.497745	0.909238	0.410599	0.820834	0.751054	0.617664	0.993839	0.756308	0.721786	0.852206	0.721708	0.716293	0.72415	0.95574	0.579859	0.65032	0.633432	0.791205	0.81949	0.859888	0.812596
TCGA-CJ-4920-01A-01R-1426-07	0.596726	0.795368	0.802617	0.625352	0.698191	0.77306	0.760478	0.888607	0.676152	0.933484	0.654426	0.754516	0.814083	0.693148	0.99118	0.776699	0.579328	0.865052	0.730135	0.711597	0.754264	0.966235	0.560202	0.607342	0.631021	0.79188	0.833229	0.830242	0.843415
TCGA-B8-A54I-01A-21R-A33J-07	0.7128	0.843486	0.79949	0.758431	0.712481	0.852677	0.800263	0.917117	0.820997	0.967851	0.765136	0.826001	0.855662	0.685655	0.989044	0.775025	0.75004	0.871237	0.760223	0.780288	0.814783	0.97673	0.735296	0.717308	0.695887	0.852918	0.85734	0.831302	0.813416
TCGA-CJ-4893-01A-01R-1305-07	0.594007	0.857788	0.783359	0.695804	0.69636	0.96366	0.790329	0.968636	0.703514	0.965845	0.600007	0.83405	0.801125	0.768768	0.995846	0.796559	0.654279	0.865706	0.74499	0.799406	0.769433	0.972072	0.608616	0.696708	0.68629	0.833699	0.851427	0.815037	0.845227
TCGA-BP-4960-01A-01R-1334-07	0.697994	0.781683	0.794928	0.677809	0.706093	0.874748	0.767224	0.930751	0.672566	0.955669	0.535558	0.817217	0.823839	0.756024	0.984745	0.80338	0.602211	0.8707	0.746761	0.740857	0.762865	0.97215	0.649682	0.651078	0.626582	0.815072	0.834585	0.809443	0.842299
TCGA-B2-3924-01A-02R-1325-07	0.739103	0.887262	0.801068	0.729057	0.714168	0.985318	0.817747	0.983654	0.749988	0.973419	0.555607	0.871025	0.826573	0.77369	0.999274	0.810052	0.686235	0.876644	0.799646	0.839657	0.794976	0.987107	0.760119	0.71158	0.734328	0.867886	0.85816	0.866003	0.830227
TCGA-B2-3923-01A-02R-1325-07	0.600325	0.781149	0.631228	0.59541	0.629256	0.688825	0.641148	0.809875	0.63199	0.899318	0.466734	0.729351	0.774907	0.679038	0.967449	0.743006	0.612067	0.814546	0.678317	0.651396	0.607436	0.870699	0.48841	0.550577	0.651706	0.715051	0.81397	0.758405	0.813719
TCGA-BP-5185-01A-01R-1426-07	0.546581	0.77511	0.769794	0.629829	0.67157	0.89672	0.757619	0.930351	0.688426	0.936979	0.328044	0.762159	0.753935	0.75839	0.986728	0.709411	0.61522	0.84815	0.762559	0.728023	0.720875	0.932234	0.618013	0.638078	0.699214	0.779484	0.8098	0.843965	0.779745
TCGA-A3-3357-01A-02R-1420-07	0.599135	0.830401	0.783947	0.67711	0.68313	0.935988	0.773475	0.920696	0.666984	0.964186	0.455978	0.771351	0.859436	0.660466	0.996694	0.805215	0.636791	0.855485	0.736112	0.775074	0.743587	0.976238	0.656253	0.655803	0.645098	0.815961	0.838895	0.828872	0.797574
TCGA-A3-A8CQ-01A-11R-A37O-07	0.58266	0.780952	0.746095	0.656147	0.675638	0.765101	0.731678	0.857247	0.631558	0.908553	0.61233	0.753557	0.773303	0.749782	0.992207	0.772281	0.585234	0.845752	0.729164	0.712951	0.703346	0.947348	0.494565	0.611576	0.600276	0.777787	0.826856	0.821991	0.822557
TCGA-BP-5176-01A-01R-1426-07	0.580825	0.805014	0.789628	0.684272	0.697723	0.827284	0.756322	0.947767	0.697604	0.951297	0.570747	0.791484	0.809701	0.751626	0.992026	0.747283	0.708299	0.865276	0.752841	0.720698	0.734906	0.951298	0.548257	0.668657	0.602122	0.797951	0.829242	0.834156	0.836186
TCGA-BP-4160-01A-02R-1289-07	0.606338	0.854726	0.809795	0.713397	0.717683	0.988718	0.798345	0.974951	0.738173	0.969722	0.57602	0.857401	0.825158	0.748216	0.998058	0.78963	0.699187	0.883644	0.762361	0.803226	0.782556	0.978086	0.739354	0.726367	0.73387	0.853872	0.861396	0.826058	0.840418
TCGA-B2-3924-01A-02R-A277-07	0.595938	0.853388	0.767176	0.656695	0.675363	0.970873	0.777084	0.983193	0.651388	0.968271	0.446063	0.841917	0.783156	0.723926	0.998842	0.760168	0.621705	0.858843	0.761425	0.815364	0.742863	0.972367	0.68802	0.704671	0.704273	0.845141	0.846428	0.858845	0.820384
TCGA-B0-4822-01A-01R-1277-07	0.608506	0.784916	0.79111	0.644199	0.699393	0.915804	0.769589	0.929327	0.701034	0.922086	0.485036	0.795086	0.83925	0.655051	0.986408	0.74911	0.693395	0.873725	0.754576	0.752983	0.773585	0.961203	0.585257	0.670938	0.702461	0.813547	0.824605	0.836603	0.850365
TCGA-A3-3328-01A-01R-0864-07	0.635296	0.739832	0.619476	0.59674	0.608474	0.525583	0.626414	0.780466	0.457289	0.855969	0.342851	0.682615	0.723703	0.407367	0.988426	0.753393	0.763362	0.771675	0.609008	0.614518	0.541258	0.778327	0.446494	0.437991	0.55257	0.654148	0.785917	0.744667	0.735258
TCGA-CW-5583-01A-02R-1541-07	0.546398	0.77892	0.750451	0.666793	0.676845	0.808496	0.734429	0.910052	0.71517	0.92406	0.518105	0.763748	0.783822	0.757828	0.989707	0.7915	0.636632	0.850932	0.715303	0.713128	0.689549	0.934632	0.496693	0.610177	0.626345	0.773642	0.825861	0.813449	0.857361
TCGA-B8-4148-01A-02R-1325-07	0.598474	0.843372	0.783404	0.709664	0.692242	0.984178	0.795361	0.980277	0.613686	0.984879	0.562513	0.864209	0.773755	0.730083	0.999679	0.788398	0.709741	0.869944	0.771616	0.816585	0.781125	0.979344	0.732748	0.711857	0.70229	0.857044	0.855078	0.867818	0.799034
TCGA-BP-4959-01A-01R-1334-07	0.697723	0.827322	0.804663	0.702689	0.695587	0.865117	0.768244	0.88772	0.821976	0.943353	0.715664	0.752077	0.905864	0.745128	0.989145	0.79342	0.688132	0.860545	0.767579	0.744186	0.744691	0.978754	0.621746	0.664917	0.620958	0.825162	0.840327	0.839902	0.820852
TCGA-B0-5097-01A-01R-1420-07	0.623653	0.85005	0.786806	0.674623	0.727527	0.867771	0.781774	0.887711	0.835483	0.936112	0.670119	0.789034	0.884412	0.738143	0.992697	0.82276	0.578228	0.88072	0.747882	0.75848	0.783054	0.981682	0.685717	0.722623	0.704833	0.830829	0.8569	0.82135	0.839853
TCGA-CW-6090-01A-11R-1672-07	0.62153	0.861182	0.791862	0.728261	0.708119	0.908689	0.77915	0.925008	0.730064	0.945848	0.563306	0.806011	0.894973	0.744955	0.987084	0.806976	0.688903	0.870353	0.790572	0.775391	0.755578	0.977516	0.666751	0.672322	0.700148	0.83011	0.845259	0.806567	0.862712
TCGA-B2-4102-01A-02R-1325-07	0.616354	0.815546	0.775293	0.68842	0.69349	0.795996	0.765181	0.920834	0.660325	0.961766	0.628662	0.796535	0.803374	0.729557	0.995644	0.821746	0.693365	0.876797	0.779736	0.762779	0.750082	0.979579	0.574463	0.6875	0.641524	0.829662	0.84265	0.859187	0.819967
TCGA-BP-4799-01A-01R-1305-07	0.609323	0.837379	0.794016	0.712224	0.712913	0.945264	0.772164	0.961317	0.62645	0.940334	0.285865	0.849246	0.847969	0.661736	0.994561	0.789871	0.74958	0.885781	0.740369	0.772175	0.753986	0.930485	0.73299	0.720734	0.747364	0.8327	0.851608	0.848234	0.833198
TCGA-BP-4177-01A-02R-1420-07	0.580544	0.775087	0.697569	0.687442	0.682713	0.753505	0.703642	0.812567	0.706014	0.918145	0.60076	0.723279	0.789885	0.722702	0.98316	0.75833	0.611531	0.858264	0.711444	0.638793	0.661731	0.916118	0.558715	0.563112	0.666502	0.750229	0.826723	0.796998	0.838338
TCGA-CZ-4858-01A-01R-1305-07	0.628143	0.825209	0.759534	0.702887	0.702338	0.9739	0.776581	0.968896	0.712618	0.953632	0.484447	0.867963	0.844498	0.567985	0.99531	0.773057	0.726143	0.876479	0.761055	0.806871	0.793548	0.971364	0.839466	0.732681	0.702611	0.846855	0.852383	0.836253	0.763951
TCGA-AK-3450-01A-02R-1277-07	0.574979	0.791391	0.786766	0.678722	0.676997	0.832846	0.750446	0.889416	0.682802	0.939034	0.5555	0.765489	0.784399	0.675454	0.991053	0.758282	0.624423	0.848575	0.743391	0.71298	0.715961	0.911853	0.541195	0.63736	0.62272	0.773591	0.825279	0.82396	0.825835
TCGA-B0-5102-01A-01R-1420-07	0.601083	0.825447	0.757751	0.672374	0.668147	0.884869	0.75349	0.895007	0.677027	0.937183	0.562987	0.789961	0.828613	0.64234	0.992329	0.759512	0.650973	0.847983	0.716632	0.74663	0.702116	0.94947	0.606377	0.630732	0.640758	0.79108	0.829078	0.838824	0.794838
TCGA-BP-4167-01A-02R-1325-07	0.622502	0.869776	0.818854	0.718085	0.720996	0.971463	0.815749	0.975384	0.742269	0.970763	0.634658	0.865507	0.892053	0.761828	0.994164	0.80731	0.716147	0.887501	0.799068	0.815286	0.813038	0.985829	0.789391	0.706716	0.756209	0.865885	0.847747	0.832267	0.843885
TCGA-BP-4989-01A-01R-1334-07	0.663932	0.848736	0.822336	0.762031	0.698936	0.991136	0.811414	0.989985	0.618878	0.965098	0.534749	0.866186	0.847695	0.584916	0.998352	0.80324	0.685092	0.860115	0.784167	0.832596	0.801387	0.984237	0.748613	0.716756	0.742336	0.881922	0.844904	0.829409	0.735051
TCGA-BP-5200-01A-01R-1426-07	0.761986	0.830378	0.819943	0.720023	0.721606	0.944871	0.789393	0.948096	0.727684	0.9508	0.577273	0.825665	0.859762	0.75152	0.997026	0.834465	0.67256	0.875459	0.766649	0.77154	0.769771	0.971659	0.683652	0.686283	0.677255	0.837945	0.852221	0.821753	0.841687
TCGA-B0-4818-01A-01R-1503-07	0.673599	0.809609	0.769394	0.728165	0.69793	0.903953	0.773652	0.954497	0.641604	0.963066	0.5771	0.838905	0.755684	0.715915	0.995643	0.816675	0.683156	0.861727	0.728996	0.769088	0.777548	0.959376	0.678823	0.674825	0.660628	0.833435	0.839754	0.834372	0.837131
TCGA-B0-4714-01A-01R-1277-07	0.694632	0.835885	0.788626	0.669125	0.691618	0.975944	0.800722	0.988545	0.631355	0.970502	0.526192	0.859287	0.801478	0.646198	0.997934	0.786338	0.755439	0.863503	0.763549	0.807337	0.788081	0.951514	0.669677	0.723799	0.707798	0.849438	0.834554	0.859456	0.773402
TCGA-3Z-A93Z-01A-11R-A37O-07	0.560753	0.812231	0.743254	0.686661	0.685776	0.823589	0.750893	0.913788	0.698179	0.937369	0.578771	0.807417	0.775677	0.666585	0.994172	0.770227	0.702255	0.854283	0.729951	0.731943	0.713782	0.917435	0.621992	0.654851	0.704885	0.790524	0.827086	0.810843	0.784162
TCGA-DV-5574-01A-01R-1541-07	0.633546	0.86332	0.783391	0.737697	0.715614	0.949215	0.775033	0.944378	0.705931	0.956034	0.826242	0.827031	0.853876	0.795814	0.99395	0.806445	0.689184	0.89219	0.774081	0.769494	0.753736	0.986399	0.62879	0.689093	0.688215	0.847112	0.850191	0.870344	0.906645
TCGA-BP-5194-01A-02R-1426-07	0.612426	0.814597	0.787136	0.716149	0.691379	0.835028	0.768206	0.933353	0.69072	0.925445	0.621587	0.784308	0.846546	0.816494	0.991089	0.792538	0.675278	0.861815	0.768032	0.754709	0.732671	0.967591	0.573499	0.637022	0.653125	0.809397	0.837695	0.817348	0.831249
TCGA-BP-4961-01A-01R-1334-07	0.527805	0.789516	0.760515	0.684558	0.671516	0.792714	0.735838	0.885758	0.694107	0.911535	0.575252	0.739036	0.809855	0.712905	0.990786	0.775397	0.64062	0.847187	0.717656	0.709292	0.69773	0.965114	0.533895	0.597526	0.592126	0.78645	0.831893	0.82756	0.865225
TCGA-BP-4963-01A-01R-1334-07	0.602551	0.797989	0.797001	0.663177	0.688247	0.871839	0.769814	0.916651	0.706705	0.934032	0.692073	0.781481	0.855983	0.628424	0.993358	0.801597	0.627546	0.863067	0.74275	0.73275	0.758774	0.973565	0.595973	0.652239	0.608723	0.82004	0.841011	0.832727	0.858908
TCGA-AK-3460-01A-02R-1277-07	0.529362	0.818777	0.734853	0.648521	0.681284	0.862661	0.744497	0.936113	0.665008	0.954386	0.529642	0.781794	0.819994	0.657714	0.993605	0.76598	0.758506	0.859542	0.744419	0.726435	0.715971	0.944282	0.606796	0.618402	0.693425	0.793747	0.825235	0.838404	0.848047
TCGA-B8-5545-01A-01R-1672-07	0.59472	0.846324	0.774958	0.70348	0.70498	0.832316	0.766882	0.920868	0.750775	0.945741	0.591569	0.791673	0.859521	0.764513	0.992513	0.817951	0.687309	0.889437	0.78065	0.757849	0.734707	0.976081	0.621102	0.660701	0.657106	0.820708	0.847705	0.843406	0.867548
TCGA-BP-4165-01A-02R-1289-07	0.574384	0.808011	0.763798	0.677096	0.679464	0.913563	0.764477	0.978639	0.603276	0.947111	0.54327	0.823949	0.76257	0.769571	0.994478	0.772376	0.723889	0.844517	0.738898	0.735841	0.749853	0.950217	0.655198	0.671128	0.705468	0.812219	0.816998	0.847019	0.786223
TCGA-DV-A4VX-01A-11R-A266-07	0.596917	0.759411	0.797216	0.618275	0.684555	0.907667	0.746845	0.890098	0.591121	0.915584	0.506741	0.745131	0.833292	0.362119	0.992441	0.748213	0.534896	0.862963	0.723413	0.725708	0.73351	0.911283	0.641575	0.642245	0.650233	0.770518	0.818404	0.885344	0.744768
TCGA-B0-4846-01A-01R-1277-07	0.713592	0.839257	0.786563	0.669647	0.709298	0.943024	0.779637	0.937587	0.703422	0.966436	0.605341	0.831438	0.797105	0.64941	0.999097	0.810562	0.51517	0.87331	0.766667	0.785318	0.773247	0.959651	0.701323	0.698158	0.661971	0.823171	0.84832	0.853368	0.804658
TCGA-CZ-5453-01A-01R-1503-07	0.613871	0.80359	0.719621	0.613179	0.66407	0.693483	0.70292	0.838044	0.664835	0.894552	0.505164	0.671642	0.812296	0.709692	0.989232	0.769513	0.631767	0.838256	0.735737	0.6466	0.634446	0.906174	0.397336	0.622304	0.497398	0.738198	0.815294	0.823641	0.836597
TCGA-B0-5095-01A-01R-1420-07	0.665193	0.789924	0.793194	0.6832	0.696379	0.905584	0.759959	0.925385	0.736144	0.918524	0.543027	0.805664	0.835535	0.643374	0.989196	0.790574	0.684216	0.868141	0.708739	0.714932	0.750882	0.957803	0.603012	0.665199	0.591088	0.813036	0.83804	0.832261	0.843629
TCGA-BP-4972-01A-01R-1334-07	0.632445	0.86031	0.803746	0.696854	0.6988	0.848097	0.777557	0.909036	0.747415	0.95219	0.630684	0.790373	0.885078	0.739685	0.990332	0.80598	0.676689	0.869665	0.783569	0.753983	0.73765	0.983805	0.610593	0.636317	0.62406	0.823259	0.844036	0.84436	0.870901
TCGA-B0-4712-01A-01R-1503-07	0.761117	0.844941	0.800599	0.744259	0.721289	0.903481	0.786956	0.941787	0.735594	0.944439	0.579187	0.857236	0.864995	0.500532	0.992893	0.777038	0.702164	0.888552	0.789067	0.789183	0.779284	0.965095	0.779969	0.71715	0.709943	0.828934	0.855187	0.826081	0.815986
TCGA-BP-4164-01A-02R-1325-07	0.571864	0.786088	0.762366	0.576109	0.659719	0.848353	0.731585	0.864165	0.621343	0.950945	0.55741	0.746588	0.785123	0.587869	0.993001	0.771094	0.505385	0.841219	0.709998	0.71345	0.676611	0.928795	0.646867	0.586244	0.609081	0.758161	0.817877	0.830429	0.816417
TCGA-CZ-5454-01A-01R-1503-07	0.799407	0.86685	0.803538	0.676636	0.711537	0.870109	0.785693	0.931901	0.778344	0.952291	0.729978	0.793173	0.903746	0.637341	0.991343	0.80152	0.724358	0.869691	0.779367	0.773035	0.752868	0.986773	0.649421	0.649315	0.69929	0.825635	0.845227	0.824675	0.813684
TCGA-BP-5202-01A-02R-1426-07	0.573932	0.815406	0.754015	0.656335	0.678536	0.798708	0.724223	0.90173	0.665758	0.951901	0.539496	0.756414	0.821614	0.688145	0.995591	0.783511	0.686917	0.843109	0.709537	0.713635	0.677694	0.955209	0.471881	0.596092	0.609495	0.782982	0.821399	0.821244	0.847151
TCGA-CZ-5470-01A-01R-1503-07	0.737144	0.851842	0.788033	0.696157	0.711652	0.944812	0.793314	0.949423	0.730125	0.961135	0.694747	0.833578	0.831187	0.688895	0.997	0.809992	0.710184	0.869877	0.774861	0.806265	0.784775	0.970912	0.690609	0.732231	0.702183	0.837706	0.846234	0.837765	0.80545
TCGA-CJ-4902-01A-01R-1426-07	0.601062	0.810672	0.790814	0.70803	0.701122	0.885675	0.781136	0.956116	0.718015	0.946632	0.589263	0.827317	0.853728	0.743842	0.992195	0.798057	0.712503	0.879044	0.768441	0.756344	0.768055	0.974627	0.677125	0.667184	0.645622	0.838526	0.840702	0.845074	0.85146
TCGA-CJ-4905-01A-02R-1426-07	0.595088	0.811393	0.761147	0.690868	0.690489	0.831706	0.740739	0.937035	0.719143	0.919652	0.62262	0.786441	0.808076	0.765626	0.990044	0.804532	0.685297	0.865186	0.736846	0.709613	0.709314	0.951789	0.5542	0.614571	0.633408	0.797763	0.83093	0.842352	0.834423
TCGA-B0-5075-01A-01R-1334-07	0.621637	0.832467	0.788274	0.607651	0.682844	0.938563	0.768013	0.924151	0.703927	0.965871	0.64839	0.754309	0.900876	0.63752	0.995545	0.791973	0.593848	0.873463	0.776425	0.771943	0.744828	0.981073	0.58473	0.619999	0.631971	0.813848	0.834604	0.840776	0.776971
TCGA-BP-4798-01A-01R-1305-07	0.694719	0.879727	0.778683	0.709884	0.711031	0.991548	0.808477	0.967272	0.605132	0.982085	0.389724	0.857477	0.79597	0.66832	0.999045	0.827472	0.642361	0.891145	0.793157	0.843727	0.80199	0.991745	0.809525	0.775974	0.726305	0.883365	0.863824	0.883804	0.784639
TCGA-CJ-4882-01A-02R-1426-07	0.727001	0.806444	0.74443	0.763308	0.707151	0.946424	0.777237	0.955131	0.767984	0.961485	0.684698	0.845208	0.820953	0.733509	0.995245	0.843338	0.636725	0.893555	0.756046	0.77376	0.814353	0.98184	0.724909	0.696247	0.718079	0.863791	0.848715	0.840181	0.835188
TCGA-B0-5706-01A-11R-1541-07	0.584071	0.849124	0.774209	0.781098	0.703252	0.978223	0.797704	0.968162	0.595129	0.968239	0.300896	0.869898	0.830724	0.697176	0.996313	0.770069	0.628484	0.870159	0.779052	0.816892	0.797715	0.960476	0.801919	0.716633	0.714822	0.861524	0.857275	0.811636	0.822584
TCGA-CJ-4891-01A-01R-1305-07	0.74889	0.825505	0.799805	0.627866	0.721587	0.8298	0.763836	0.896479	0.794582	0.9496	0.483644	0.777442	0.882907	0.553863	0.994366	0.826417	0.631774	0.89748	0.75308	0.739089	0.741206	0.955327	0.640931	0.691083	0.659688	0.804293	0.829102	0.889366	0.800189
TCGA-CZ-5988-01A-11R-1672-07	0.706434	0.815885	0.804562	0.701289	0.697926	0.886854	0.769394	0.897892	0.698697	0.947164	0.632697	0.808477	0.839216	0.648896	0.993313	0.783743	0.658647	0.874391	0.736895	0.74986	0.727862	0.961125	0.663847	0.664232	0.666639	0.805763	0.848863	0.814128	0.84558
TCGA-AK-3440-01A-02R-1277-07	0.821972	0.775665	0.67174	0.559248	0.626135	0.686762	0.670198	0.773509	0.587683	0.894974	0.433922	0.729071	0.765132	0.399324	0.981996	0.718388	0.74964	0.82801	0.655217	0.669443	0.582645	0.831785	0.490008	0.565424	0.638562	0.696892	0.811271	0.792471	0.810978
TCGA-AK-3453-01A-02R-1277-07	0.713569	0.820644	0.808048	0.662311	0.703001	0.976455	0.807752	0.96288	0.574275	0.975587	0.558913	0.862025	0.78614	0.589124	0.998202	0.790919	0.661321	0.867444	0.787768	0.812185	0.816036	0.976867	0.759584	0.707486	0.688104	0.851107	0.828561	0.855134	0.749833
TCGA-B0-5697-01A-11R-1541-07	0.742966	0.826734	0.798918	0.707698	0.716144	0.964034	0.792204	0.970212	0.729049	0.972259	0.69807	0.824347	0.857691	0.725491	0.99734	0.819185	0.665752	0.873081	0.795646	0.795021	0.776215	0.977575	0.662176	0.726506	0.696357	0.846258	0.851913	0.820322	0.80656
TCGA-B0-4841-01A-01R-1277-07	0.589292	0.786612	0.773904	0.614496	0.687094	0.858062	0.762438	0.95177	0.707087	0.916188	0.546418	0.786733	0.816381	0.683386	0.990433	0.785339	0.683531	0.860511	0.732458	0.701516	0.721875	0.94493	0.573238	0.614411	0.719201	0.773907	0.821766	0.829031	0.863213
TCGA-CJ-5679-01A-11R-1541-07	0.581628	0.730548	0.775576	0.567967	0.671285	0.808338	0.72217	0.878195	0.604211	0.916258	0.488694	0.720021	0.846046	0.519792	0.985606	0.739742	0.654096	0.848477	0.696669	0.673817	0.677482	0.891807	0.513405	0.591998	0.706226	0.736377	0.825324	0.792071	0.868265
TCGA-B0-4845-01A-01R-1277-07	0.561246	0.773391	0.725771	0.621665	0.66071	0.702406	0.713906	0.819712	0.616424	0.913859	0.527177	0.688286	0.771653	0.654738	0.988061	0.764003	0.535315	0.833105	0.679888	0.668522	0.694728	0.908984	0.563353	0.582456	0.581277	0.760478	0.812102	0.819265	0.773353
TCGA-CZ-5465-01A-01R-1503-07	0.624656	0.83969	0.770216	0.614266	0.691224	0.761936	0.740945	0.829211	0.662925	0.927699	0.548351	0.742372	0.809623	0.676238	0.990583	0.772298	0.600679	0.85524	0.734791	0.705348	0.684327	0.931448	0.551759	0.642695	0.587606	0.762729	0.83284	0.84438	0.844122
TCGA-CJ-5686-01A-11R-1672-07	0.712201	0.822601	0.796165	0.718285	0.713862	0.889389	0.785392	0.944439	0.697795	0.963403	0.628216	0.818905	0.835548	0.647211	0.99408	0.817548	0.656043	0.87488	0.761626	0.767744	0.774705	0.976337	0.675135	0.686628	0.67986	0.832135	0.845723	0.825445	0.840976
TCGA-BP-4345-01A-01R-1289-07	0.7492	0.878953	0.808829	0.663368	0.716298	0.851439	0.787555	0.93919	0.765388	0.948369	0.590399	0.798173	0.87014	0.685081	0.992018	0.785563	0.667041	0.881662	0.765006	0.756374	0.789213	0.982704	0.616815	0.674183	0.685097	0.828333	0.847121	0.818077	0.85625
TCGA-B0-5693-01A-11R-1541-07	0.584012	0.813076	0.743427	0.645507	0.673365	0.742479	0.721683	0.838571	0.714002	0.9277	0.602672	0.729653	0.78359	0.729968	0.989929	0.77677	0.610952	0.845996	0.722581	0.68166	0.663134	0.920639	0.502058	0.594191	0.581052	0.754517	0.81516	0.840411	0.853025
TCGA-B0-4838-01A-01R-1305-07	0.597027	0.848306	0.793878	0.713274	0.69798	0.992433	0.79822	0.981629	0.667372	0.971775	0.482666	0.842104	0.774756	0.649275	0.998535	0.802423	0.615945	0.862192	0.751602	0.823442	0.78974	0.972072	0.751158	0.712743	0.715609	0.854378	0.857382	0.838951	0.825929
TCGA-B8-5549-01A-01R-1541-07	0.587038	0.8278	0.768847	0.681068	0.687394	0.951652	0.766961	0.940494	0.681893	0.962917	0.537371	0.795182	0.827424	0.723222	0.995819	0.814591	0.630134	0.860154	0.763605	0.756287	0.719343	0.965232	0.676594	0.657941	0.63156	0.811817	0.844001	0.822248	0.870672
TCGA-CJ-4876-01A-01R-1305-07	0.584868	0.771244	0.767211	0.682513	0.671746	0.957037	0.760331	0.947444	0.577566	0.959994	0.321325	0.829293	0.697782	0.628831	0.995083	0.753537	0.612434	0.840412	0.71104	0.767979	0.749982	0.890392	0.724273	0.641812	0.698442	0.801369	0.826944	0.827282	0.755539
TCGA-BP-4337-01A-01R-1289-07	0.555496	0.814064	0.732457	0.700001	0.683167	0.801872	0.74069	0.869961	0.728889	0.898593	0.526775	0.777928	0.804614	0.784607	0.98802	0.754501	0.622676	0.864627	0.713016	0.730036	0.727328	0.944026	0.678087	0.627214	0.648952	0.795794	0.819063	0.810512	0.800205
TCGA-BP-4985-01A-01R-1334-07	0.771217	0.800399	0.788886	0.676009	0.709647	0.772687	0.754652	0.892091	0.745343	0.942418	0.650222	0.756369	0.885224	0.684505	0.993352	0.789586	0.725536	0.883584	0.732406	0.707399	0.74516	0.945874	0.629288	0.64753	0.723792	0.790696	0.840457	0.874633	0.809302
TCGA-A3-3374-01A-02R-1325-07	0.810032	0.904865	0.754083	0.663529	0.679722	0.758438	0.735155	0.84562	0.812941	0.939407	0.749621	0.705053	0.950534	0.730273	0.985693	0.807174	0.662664	0.867428	0.760634	0.769592	0.699566	0.986399	0.559814	0.604493	0.683755	0.791957	0.834736	0.782297	0.83963
TCGA-A3-3373-01A-02R-1420-07	0.690265	0.812979	0.767138	0.697515	0.683089	0.807729	0.756145	0.889096	0.753294	0.942684	0.705413	0.746263	0.845947	0.770973	0.993969	0.802682	0.657178	0.857564	0.750946	0.752945	0.702706	0.964584	0.60802	0.587942	0.560734	0.797148	0.832124	0.79387	0.809214
TCGA-B0-5700-01A-11R-1541-07	0.604519	0.804853	0.787323	0.637002	0.701745	0.818814	0.760216	0.89462	0.739412	0.955072	0.555683	0.786893	0.822385	0.747875	0.99423	0.78486	0.644974	0.860824	0.765891	0.736127	0.727459	0.932725	0.649355	0.666678	0.603843	0.79095	0.824182	0.81194	0.83093
TCGA-B4-5378-01A-01R-1503-07	0.553487	0.806769	0.703136	0.636717	0.661245	0.7878	0.703242	0.870309	0.658112	0.91072	0.576745	0.730852	0.792544	0.814345	0.989978	0.784472	0.651036	0.862807	0.714091	0.665508	0.636836	0.927262	0.511438	0.581216	0.608439	0.751571	0.819347	0.864854	0.830052
TCGA-B0-5709-01A-11R-1541-07	0.6222	0.851479	0.794557	0.786458	0.729141	0.956899	0.801626	0.956783	0.781372	0.97221	0.686347	0.854873	0.836717	0.805731	0.998489	0.832747	0.678946	0.896241	0.826849	0.798617	0.795281	0.987166	0.758855	0.719618	0.704027	0.873103	0.856949	0.85973	0.877486
TCGA-BP-4351-01A-01R-1289-07	0.52477	0.750947	0.718858	0.546409	0.648077	0.822312	0.718847	0.915411	0.557832	0.944108	0.55071	0.750187	0.76159	0.604007	0.986857	0.738172	0.668111	0.828793	0.704793	0.683487	0.694722	0.92565	0.558066	0.559366	0.550461	0.766591	0.805977	0.805532	0.738375
TCGA-BP-4774-01A-01R-1289-07	0.622018	0.784707	0.789449	0.659694	0.690468	0.853876	0.750082	0.902577	0.645266	0.920775	0.511355	0.775756	0.774393	0.642937	0.992792	0.755628	0.564836	0.845607	0.733779	0.71645	0.73646	0.953008	0.595139	0.609218	0.564187	0.789944	0.823089	0.843338	0.825872
TCGA-BP-4986-01A-01R-1334-07	0.750788	0.802093	0.81384	0.683674	0.702912	0.796271	0.7645	0.883696	0.660263	0.944311	0.485633	0.759808	0.823519	0.638971	0.991966	0.784274	0.644103	0.878349	0.736288	0.737436	0.760398	0.971974	0.593856	0.655047	0.734957	0.814421	0.843582	0.839475	0.832964
TCGA-B0-5113-01A-01R-1420-07	0.711707	0.81974	0.779883	0.72145	0.700443	0.90238	0.771234	0.913906	0.724922	0.949107	0.577011	0.810065	0.81476	0.737114	0.995128	0.789047	0.616664	0.870561	0.729126	0.775603	0.760154	0.973683	0.675072	0.67222	0.674428	0.832128	0.845827	0.811215	0.835849
TCGA-A3-A6NL-01A-11R-A33J-07	0.60697	0.805289	0.761202	0.681575	0.685381	0.829171	0.762727	0.95058	0.675517	0.940968	0.563897	0.807802	0.810332	0.677638	0.993209	0.805166	0.705561	0.86505	0.754393	0.733657	0.747403	0.97219	0.601554	0.639683	0.578948	0.818855	0.834365	0.855286	0.849032
TCGA-CJ-5680-01A-11R-1541-07	0.701683	0.787549	0.750106	0.641304	0.676256	0.758792	0.735642	0.850502	0.66828	0.935971	0.615442	0.712664	0.807487	0.670642	0.993514	0.805211	0.618356	0.852061	0.728782	0.713871	0.690311	0.944911	0.553476	0.571297	0.581408	0.774523	0.822109	0.811267	0.80719
TCGA-B0-5402-01A-01R-1503-07	0.581664	0.838216	0.762395	0.6758	0.690143	0.790198	0.758128	0.919386	0.658993	0.940569	0.568961	0.790767	0.806181	0.695714	0.992511	0.786229	0.766078	0.861763	0.730736	0.755975	0.726099	0.931998	0.623105	0.643598	0.650481	0.797037	0.836359	0.819929	0.842318
TCGA-CZ-4862-01A-01R-1305-07	0.619706	0.86587	0.792777	0.729769	0.705849	0.986085	0.808286	0.976271	0.742521	0.976474	0.618425	0.86273	0.831344	0.669138	0.998908	0.82163	0.734758	0.88041	0.788133	0.819341	0.791185	0.983923	0.775073	0.700292	0.73456	0.870097	0.854887	0.857049	0.816437
TCGA-CW-6097-01A-11R-1672-07	0.636627	0.86392	0.801169	0.817275	0.725482	0.931291	0.797905	0.93792	0.80604	0.953766	0.752482	0.8617	0.868925	0.774776	0.996981	0.825738	0.661234	0.894762	0.807289	0.790346	0.801106	0.987166	0.799552	0.70642	0.697038	0.873647	0.861334	0.861826	0.875462
TCGA-B4-5843-01A-11R-1672-07	0.693286	0.798352	0.758623	0.672683	0.672613	0.754881	0.719961	0.84157	0.686401	0.932704	0.585494	0.719608	0.832686	0.690585	0.988001	0.738566	0.588809	0.843621	0.689525	0.691428	0.628893	0.939054	0.488222	0.609112	0.61425	0.756206	0.826177	0.816293	0.824734
TCGA-A3-3307-01A-01R-0864-07	0.730948	0.821573	0.78175	0.666016	0.69748	0.92339	0.765729	0.936099	0.676351	0.948312	0.560765	0.806028	0.813113	0.648767	0.996498	0.82141	0.724111	0.853123	0.758047	0.749386	0.733175	0.962127	0.653848	0.622905	0.690159	0.81302	0.836677	0.839723	0.830826
TCGA-B0-4688-01A-01R-1277-07	0.62083	0.901972	0.753155	0.604344	0.670507	0.739158	0.71928	0.849945	0.666357	0.881002	0.435097	0.738335	0.825712	0.685455	0.972534	0.760915	0.674187	0.852716	0.663126	0.706716	0.700307	0.948861	0.561312	0.635915	0.633918	0.759946	0.84298	0.800577	0.702184
TCGA-CJ-5689-01A-11R-1541-07	0.590086	0.823912	0.780798	0.700439	0.721048	0.915882	0.782106	0.974282	0.777367	0.932263	0.754742	0.814708	0.867335	0.808403	0.994204	0.796058	0.749597	0.879589	0.757613	0.768843	0.766685	0.971168	0.64508	0.696562	0.704061	0.832472	0.845767	0.808464	0.86175
TCGA-BP-4335-01A-01R-1289-07	0.634572	0.825802	0.778632	0.662148	0.682562	0.954069	0.776641	0.932754	0.659033	0.966835	0.554792	0.823454	0.788993	0.603358	0.995513	0.766879	0.58188	0.874431	0.730389	0.765568	0.766212	0.959376	0.692434	0.65708	0.632106	0.826588	0.834185	0.851226	0.813681
TCGA-CJ-4908-01A-01R-1426-07	0.699243	0.822415	0.768884	0.667777	0.691146	0.883886	0.755009	0.921569	0.660247	0.947121	0.528109	0.782642	0.83218	0.772842	0.994393	0.779201	0.638616	0.865067	0.736594	0.721167	0.732745	0.970106	0.612932	0.606518	0.615264	0.807076	0.836982	0.83789	0.8714
TCGA-CZ-5458-01A-01R-1503-07	0.564283	0.813263	0.766746	0.717231	0.691771	0.896681	0.768494	0.930985	0.669253	0.95424	0.588603	0.785561	0.787076	0.724621	0.991182	0.803536	0.676689	0.866402	0.732108	0.748853	0.755572	0.960064	0.648418	0.704934	0.664128	0.819824	0.850123	0.837352	0.863025
TCGA-B0-4690-01A-01R-1277-07	0.650351	0.860606	0.799778	0.693356	0.719009	0.949785	0.78827	0.953108	0.715619	0.946877	0.600391	0.857574	0.858608	0.658345	0.993649	0.818493	0.60557	0.888098	0.766127	0.818239	0.767336	0.985888	0.757369	0.743858	0.731337	0.847553	0.858837	0.830584	0.822764
TCGA-CJ-4900-01A-01R-1334-07	0.695425	0.823868	0.782866	0.753369	0.721599	0.971109	0.790721	0.967218	0.803667	0.961893	0.535873	0.870889	0.84313	0.670707	0.997234	0.805358	0.632791	0.886695	0.775943	0.797375	0.795203	0.977024	0.762247	0.746888	0.700592	0.862776	0.848904	0.852035	0.810999
TCGA-A3-3359-01A-01R-0864-07	0.572326	0.835564	0.784532	0.67847	0.679119	0.947328	0.774664	0.950667	0.674322	0.965248	0.558803	0.823315	0.812339	0.705397	0.997039	0.818016	0.628006	0.852849	0.728105	0.773774	0.743304	0.972347	0.692812	0.645094	0.628189	0.825569	0.83695	0.848126	0.826867
TCGA-CJ-4907-01A-01R-1426-07	0.706495	0.800427	0.776809	0.638981	0.681434	0.808417	0.759773	0.899414	0.677674	0.93624	0.532476	0.769881	0.822181	0.703557	0.989053	0.792609	0.586199	0.859475	0.746361	0.712787	0.713486	0.96539	0.516836	0.622338	0.629926	0.791579	0.83276	0.80845	0.830121
TCGA-CZ-5460-01A-01R-1503-07	0.630225	0.850577	0.805244	0.7175	0.710292	0.947937	0.800584	0.940241	0.668724	0.939396	0.682398	0.828903	0.821111	0.722125	0.99593	0.81168	0.670717	0.870046	0.777915	0.797723	0.795713	0.959435	0.714511	0.725784	0.694499	0.833223	0.860927	0.853195	0.847729
TCGA-B8-4622-01A-02R-1277-07	0.585707	0.800651	0.78565	0.665837	0.691374	0.822037	0.777122	0.953519	0.66114	0.937876	0.612378	0.800075	0.83751	0.651065	0.992636	0.809959	0.74457	0.858877	0.759466	0.748312	0.75308	0.97559	0.602112	0.666657	0.668212	0.819388	0.839543	0.834262	0.8353
TCGA-BP-4994-01A-01R-1334-07	0.624377	0.776423	0.724769	0.676989	0.665073	0.832846	0.714916	0.885229	0.632851	0.929126	0.459498	0.774605	0.796422	0.711721	0.986508	0.771923	0.660197	0.842839	0.70398	0.700169	0.659842	0.911185	0.56731	0.575389	0.650943	0.763126	0.827619	0.800832	0.830811
TCGA-B0-4703-01A-01R-1277-07	0.570905	0.835216	0.800984	0.681297	0.698763	0.933885	0.774441	0.934556	0.690224	0.960471	0.597523	0.824207	0.829827	0.659925	0.996916	0.786384	0.654257	0.873764	0.722497	0.765605	0.762532	0.971934	0.700515	0.693527	0.663022	0.830044	0.842744	0.854901	0.877201
TCGA-BP-4346-01A-01R-1289-07	0.749175	0.858853	0.804391	0.718227	0.71021	0.993435	0.818749	0.98785	0.701068	0.97026	0.562674	0.864927	0.793946	0.704643	0.999516	0.785668	0.675461	0.876729	0.774972	0.835027	0.813955	0.987991	0.801466	0.748719	0.731621	0.879749	0.853406	0.865139	0.807601
TCGA-B0-4839-01A-01R-1305-07	0.749155	0.814655	0.78626	0.649723	0.688716	0.846958	0.763206	0.956358	0.740015	0.956372	0.549957	0.814152	0.813554	0.731643	0.99063	0.794399	0.722385	0.86262	0.775837	0.738439	0.732177	0.971109	0.583152	0.634729	0.622226	0.808311	0.829284	0.829901	0.86904
TCGA-CZ-5985-01A-11R-1672-07	0.761919	0.845761	0.772934	0.724315	0.710361	0.888171	0.780898	0.93125	0.743531	0.963624	0.697957	0.827538	0.871689	0.677302	0.995285	0.824135	0.710737	0.876385	0.787527	0.787687	0.761355	0.976415	0.674751	0.730818	0.690759	0.841503	0.856414	0.853512	0.815509
TCGA-CZ-4865-01A-02R-1503-07	0.726409	0.837528	0.804949	0.703461	0.706737	0.924215	0.782809	0.95897	0.735211	0.964418	0.613366	0.828061	0.83511	0.747808	0.995344	0.782263	0.754232	0.886207	0.781643	0.756414	0.749889	0.961714	0.57996	0.677198	0.662187	0.825881	0.84649	0.857025	0.825965
TCGA-CJ-5675-01A-11R-1541-07	0.725708	0.863169	0.801322	0.721224	0.713807	0.98974	0.812203	0.987139	0.719492	0.978015	0.641882	0.853188	0.822662	0.688895	0.998862	0.807922	0.691674	0.880122	0.791795	0.82379	0.799983	0.984925	0.7475	0.727125	0.762365	0.861365	0.850386	0.855445	0.812899
TCGA-AK-3429-01A-02R-1325-07	0.608831	0.845848	0.813435	0.738157	0.706292	0.978774	0.812002	0.979195	0.718819	0.973348	0.71266	0.866213	0.810897	0.735776	0.997999	0.803173	0.725312	0.871037	0.787706	0.818451	0.799885	0.963208	0.776457	0.757024	0.735459	0.855334	0.856376	0.85931	0.847252
TCGA-B0-4843-01A-01R-1277-07	0.68918	0.773793	0.766013	0.653426	0.695703	0.746037	0.748268	0.882934	0.601028	0.919736	0.68539	0.739601	0.790027	0.693758	0.988219	0.805221	0.647946	0.859636	0.700695	0.681743	0.755202	0.944203	0.567916	0.59928	0.681688	0.785081	0.822766	0.8076	0.823815
TCGA-CJ-4886-01A-01R-1305-07	0.589571	0.82469	0.784058	0.692467	0.710148	0.929876	0.781459	0.961138	0.716181	0.954986	0.546517	0.825049	0.810731	0.769204	0.995285	0.777617	0.677209	0.866516	0.761122	0.774771	0.774483	0.968888	0.651448	0.672698	0.688215	0.829523	0.849333	0.833991	0.8511
TCGA-B0-5083-01A-02R-1420-07	0.607826	0.840722	0.741577	0.701456	0.69828	0.893477	0.751644	0.913702	0.761012	0.950106	0.707064	0.797157	0.877596	0.682133	0.979767	0.797804	0.673788	0.859388	0.782408	0.757444	0.732702	0.975354	0.655242	0.626519	0.713825	0.817117	0.837748	0.777245	0.860128
TCGA-B0-5117-01A-01R-1420-07	0.741201	0.761417	0.63617	0.618792	0.631808	0.646511	0.648349	0.810024	0.463439	0.885704	0.258749	0.722817	0.712668	0.60313	0.969016	0.703814	0.622759	0.814962	0.652773	0.642205	0.580281	0.833593	0.537165	0.499265	0.684904	0.681983	0.804347	0.784071	0.803778
TCGA-BP-4325-01A-02R-1289-07	0.586852	0.821969	0.769345	0.61696	0.671164	0.967139	0.758418	0.959824	0.627901	0.963469	0.55179	0.809058	0.793068	0.623277	0.997895	0.787053	0.618658	0.845061	0.750563	0.758554	0.734317	0.958118	0.62525	0.648231	0.597246	0.813642	0.827629	0.827613	0.804775
TCGA-CW-5580-01A-01R-1672-07	0.606983	0.814702	0.789752	0.653077	0.701556	0.732731	0.7553	0.846311	0.725436	0.92831	0.697639	0.749121	0.84483	0.696339	0.990655	0.824518	0.695982	0.873971	0.736913	0.7283	0.701702	0.945264	0.588713	0.618354	0.658329	0.780759	0.834676	0.815993	0.86288
TCGA-BP-5000-01A-01R-1334-07	0.641331	0.804579	0.784873	0.666585	0.706307	0.932568	0.786406	0.953289	0.702115	0.963103	0.613648	0.837887	0.816686	0.68004	0.992596	0.782198	0.655196	0.881833	0.766217	0.761451	0.790493	0.970775	0.701906	0.707397	0.694119	0.829462	0.844956	0.849396	0.845902
TCGA-B0-5106-01A-01R-1420-07	0.626797	0.795755	0.767085	0.677632	0.686408	0.938622	0.762136	0.949502	0.614008	0.966836	0.513391	0.802325	0.829197	0.742942	0.992585	0.8074	0.702186	0.863616	0.743248	0.753435	0.741073	0.974135	0.637075	0.666712	0.661543	0.827457	0.831081	0.85715	0.844945
TCGA-CJ-6031-01A-11R-1672-07	0.722839	0.846185	0.814738	0.737453	0.722888	0.94833	0.799012	0.965611	0.760266	0.961379	0.629255	0.848147	0.871524	0.739129	0.99272	0.814672	0.708432	0.881905	0.80181	0.782844	0.784615	0.982665	0.692474	0.717834	0.719702	0.850727	0.853534	0.828187	0.866193
TCGA-B0-4852-01A-01R-1503-07	0.607519	0.792366	0.769108	0.698953	0.679201	0.84851	0.742137	0.912994	0.652015	0.944928	0.596568	0.791306	0.793828	0.649113	0.992935	0.796758	0.695804	0.859634	0.719582	0.731558	0.708543	0.924314	0.592614	0.624411	0.633716	0.794285	0.830065	0.826617	0.833879
TCGA-B0-5690-01A-11R-1541-07	0.611319	0.806998	0.754398	0.756117	0.693082	0.782612	0.759605	0.92367	0.677447	0.927232	0.653236	0.79578	0.797004	0.743421	0.994152	0.824629	0.695558	0.86658	0.754749	0.729817	0.736518	0.949922	0.567828	0.623751	0.66446	0.81493	0.832793	0.823887	0.861158
TCGA-B0-4697-01A-01R-1277-07	0.62183	0.888461	0.765438	0.824581	0.721724	0.985613	0.811147	0.971149	0.818826	0.967805	0.560148	0.904873	0.816503	0.616177	0.997992	0.789782	0.665658	0.894858	0.784526	0.852078	0.845949	0.9852	0.820207	0.789884	0.696015	0.90558	0.854131	0.863329	0.774376
TCGA-CZ-4859-01A-02R-1426-07	0.570456	0.779869	0.754655	0.672254	0.667929	0.797686	0.733114	0.88818	0.659143	0.926941	0.575715	0.764143	0.790608	0.685932	0.991052	0.769365	0.631569	0.830387	0.69905	0.720956	0.695529	0.909298	0.544059	0.608014	0.646729	0.767029	0.821447	0.817496	0.808186
TCGA-BP-4789-01A-01R-1305-07	0.680661	0.792917	0.769491	0.667535	0.6804	0.800221	0.738571	0.891139	0.715765	0.925138	0.584548	0.751631	0.788866	0.787841	0.990118	0.76257	0.684558	0.843151	0.717342	0.710548	0.700996	0.911716	0.501107	0.610468	0.664241	0.77725	0.82843	0.8102	0.868053
TCGA-CZ-5989-01A-11R-1672-07	0.612135	0.847955	0.806073	0.718244	0.69666	0.959218	0.75846	0.916089	0.653144	0.933325	0.586682	0.825093	0.808561	0.643848	0.982319	0.80251	0.824228	0.848548	0.695911	0.806835	0.702958	0.931035	0.589128	0.736413	0.72399	0.816512	0.85135	0.831141	0.814337
TCGA-A3-3347-01A-02R-1325-07	0.610972	0.836693	0.78714	0.713295	0.710928	0.878777	0.775532	0.91707	0.71712	0.950427	0.664639	0.818234	0.879748	0.68653	0.994639	0.810904	0.65808	0.887414	0.753619	0.775865	0.772359	0.987834	0.704851	0.673487	0.698928	0.847039	0.848905	0.839297	0.843754
TCGA-B0-4827-01A-02R-1420-07	0.74158	0.832328	0.75277	0.71942	0.71144	0.926711	0.772986	0.93919	0.764383	0.966526	0.363046	0.837016	0.853468	0.694553	0.99397	0.811928	0.644417	0.880556	0.783458	0.769905	0.775605	0.975472	0.747896	0.689265	0.678344	0.83638	0.845663	0.8202	0.84396
TCGA-BP-4760-01A-02R-1420-07	0.573567	0.810729	0.734306	0.623771	0.680933	0.725499	0.705307	0.778228	0.732554	0.913054	0.702956	0.675601	0.866546	0.810502	0.980841	0.765872	0.558934	0.857513	0.679961	0.67053	0.671759	0.942788	0.408599	0.569758	0.684503	0.748733	0.834536	0.814983	0.813528
TCGA-CW-5581-01A-02R-1541-07	0.592916	0.809046	0.7979	0.700461	0.694435	0.855762	0.774757	0.909774	0.754754	0.942847	0.728788	0.799418	0.792825	0.674709	0.994425	0.776801	0.604707	0.852758	0.718981	0.747286	0.749035	0.945697	0.671401	0.669114	0.692055	0.802178	0.846494	0.811132	0.863567
TCGA-AK-3427-01A-01R-0864-07	0.65623	0.744832	0.647458	0.642051	0.622849	0.598498	0.623039	0.758725	0.463851	0.887982	0.534371	0.695706	0.70663	0.430411	0.98869	0.701771	0.709315	0.809612	0.634788	0.575466	0.546431	0.801892	0.403408	0.428464	0.621573	0.668744	0.779793	0.779123	0.799531
TCGA-AK-3445-01A-02R-1277-07	0.689266	0.804865	0.778882	0.640299	0.687164	0.902852	0.767327	0.932627	0.739	0.960243	0.663847	0.812653	0.833303	0.71373	0.994608	0.768277	0.672831	0.867611	0.744307	0.76146	0.775773	0.980287	0.682832	0.645105	0.688584	0.823557	0.842356	0.827992	0.811336
TCGA-BP-4763-01A-01R-1289-07	0.594595	0.813183	0.780841	0.671841	0.697532	0.833023	0.751995	0.901032	0.669217	0.93191	0.653184	0.796393	0.786773	0.668963	0.9879	0.772918	0.717052	0.87413	0.715312	0.718715	0.731516	0.917356	0.536935	0.636123	0.655128	0.793206	0.840118	0.867578	0.849524
TCGA-BP-4776-01A-01R-1289-07	0.616025	0.795266	0.768073	0.711004	0.694568	0.859182	0.761575	0.941815	0.662313	0.946276	0.601335	0.824843	0.746123	0.688774	0.991759	0.756781	0.69888	0.853969	0.74242	0.725654	0.736421	0.937108	0.694096	0.626451	0.647983	0.806639	0.820124	0.826844	0.834305
TCGA-BP-5008-01A-01R-1334-07	0.731841	0.840275	0.784328	0.730231	0.718411	0.93528	0.78185	0.934257	0.743354	0.950352	0.648561	0.811864	0.857077	0.778749	0.996178	0.834722	0.661364	0.889228	0.750868	0.771394	0.769412	0.969478	0.652347	0.690037	0.644355	0.839832	0.846327	0.828844	0.86156
TCGA-B0-5119-01A-02R-1420-07	0.548221	0.823037	0.760302	0.66736	0.682787	0.932667	0.764931	0.954748	0.6845	0.940395	0.519066	0.785782	0.804847	0.72671	0.993274	0.770127	0.661506	0.858543	0.714564	0.744266	0.735146	0.92451	0.609176	0.641707	0.65712	0.797432	0.830278	0.81715	0.831696
TCGA-CJ-5684-01A-11R-1541-07	0.607541	0.801657	0.78246	0.707974	0.702943	0.946286	0.779791	0.965924	0.708484	0.953201	0.631453	0.829151	0.817591	0.797703	0.994581	0.768933	0.691511	0.865762	0.784784	0.749844	0.767166	0.963444	0.624496	0.691254	0.685905	0.827374	0.84672	0.848673	0.845659
TCGA-BP-4338-01A-01R-1289-07	0.708426	0.854631	0.769535	0.6848	0.694506	0.816789	0.75482	0.852203	0.765782	0.939305	0.529803	0.74861	0.881986	0.66663	0.984673	0.749722	0.591498	0.848568	0.709825	0.744157	0.736906	0.968239	0.648679	0.669291	0.710212	0.802964	0.840849	0.811663	0.803184
TCGA-B0-5085-01A-01R-1334-07	0.661068	0.785692	0.736044	0.61153	0.672605	0.810933	0.72846	0.928683	0.589981	0.944995	0.524272	0.787237	0.797682	0.708102	0.989356	0.734551	0.638564	0.830845	0.718105	0.713499	0.708248	0.939172	0.574144	0.620126	0.544425	0.763984	0.796846	0.828487	0.780607
TCGA-A3-3380-01A-01R-0864-07	0.543694	0.81434	0.716657	0.674889	0.677043	0.800045	0.731504	0.91316	0.751455	0.938511	0.618952	0.776722	0.845686	0.770335	0.988569	0.789565	0.692263	0.85128	0.743116	0.709109	0.701569	0.962284	0.580676	0.616105	0.666795	0.798698	0.822605	0.831304	0.871575
TCGA-B0-4691-01A-01R-1277-07	0.730442	0.796282	0.81256	0.731124	0.703221	0.950925	0.782957	0.955172	0.718342	0.941138	0.682713	0.860582	0.804881	0.553115	0.995109	0.789101	0.725443	0.878602	0.758609	0.784761	0.784646	0.944459	0.680401	0.701195	0.704042	0.840137	0.829953	0.84239	0.811942
TCGA-B0-5695-01A-11R-1541-07	0.588495	0.806107	0.735359	0.729166	0.686032	0.847901	0.745468	0.919674	0.649539	0.937199	0.614789	0.788657	0.775803	0.786373	0.989404	0.780448	0.656942	0.847474	0.704517	0.728911	0.71078	0.938622	0.607892	0.63643	0.660155	0.790459	0.826878	0.797043	0.841342
TCGA-A3-3317-01A-02R-1325-07	0.61358	0.814044	0.759536	0.682243	0.681833	0.894617	0.754935	0.895137	0.706265	0.945648	0.600843	0.797612	0.860572	0.668091	0.996433	0.761964	0.688997	0.860027	0.74939	0.753254	0.730888	0.96934	0.650848	0.631262	0.618513	0.813735	0.838849	0.821585	0.809738
TCGA-CJ-5672-01A-11R-1541-07	0.728106	0.856321	0.787744	0.714956	0.710089	0.980169	0.80163	0.97623	0.723325	0.980494	0.625962	0.849986	0.835956	0.746353	0.997105	0.822278	0.687536	0.879654	0.800766	0.81838	0.782876	0.985259	0.72903	0.763551	0.71352	0.860017	0.856136	0.832384	0.827425
TCGA-CJ-5677-01A-11R-1541-07	0.601715	0.799847	0.795358	0.667339	0.696851	0.812092	0.766989	0.883152	0.727316	0.94956	0.626699	0.768531	0.853961	0.579227	0.987531	0.791398	0.594985	0.879416	0.762097	0.733722	0.737172	0.974076	0.630402	0.613703	0.648244	0.800228	0.836159	0.854877	0.785216
TCGA-A3-3367-01A-02R-1420-07	0.595162	0.826024	0.785219	0.658533	0.687401	0.802069	0.751065	0.890357	0.730155	0.941109	0.691672	0.757574	0.807	0.712353	0.993071	0.790654	0.652089	0.859581	0.747596	0.741826	0.709967	0.965154	0.579655	0.638691	0.576541	0.79746	0.831354	0.85874	0.812237
TCGA-B8-A54K-01A-11R-A33J-07	0.519471	0.740105	0.656894	0.626947	0.625724	0.705275	0.665995	0.817953	0.585137	0.8754	0.611404	0.702522	0.767548	0.638747	0.983621	0.724199	0.686201	0.827423	0.62332	0.59647	0.606925	0.855546	0.537007	0.52167	0.537536	0.705088	0.800144	0.82016	0.797278
TCGA-BP-4992-01A-01R-1334-07	0.633685	0.794311	0.79394	0.681542	0.688246	0.962913	0.792865	0.96367	0.616911	0.962272	0.535542	0.857124	0.789969	0.567817	0.995309	0.775684	0.650468	0.850103	0.747174	0.803499	0.834378	0.967728	0.744173	0.731934	0.67806	0.859751	0.836361	0.790712	0.725488
TCGA-B0-5705-01A-11R-1541-07	0.597886	0.819186	0.777377	0.700899	0.692083	0.918771	0.769985	0.929321	0.697702	0.955831	0.594071	0.817999	0.763176	0.751251	0.997314	0.803073	0.648894	0.85096	0.751278	0.777877	0.754488	0.965684	0.679657	0.671719	0.689745	0.81515	0.841595	0.815365	0.811762
TCGA-CW-6088-01A-11R-1672-07	0.576003	0.786488	0.744113	0.655737	0.683373	0.775831	0.728164	0.854828	0.650747	0.931938	0.554842	0.736814	0.797413	0.743319	0.992143	0.804803	0.653767	0.85252	0.719945	0.704286	0.676055	0.936794	0.500444	0.619897	0.572772	0.776253	0.824289	0.824026	0.849827
TCGA-BP-4758-01A-01R-1289-07	0.617271	0.833494	0.787931	0.707207	0.708885	0.978793	0.800055	0.978291	0.732535	0.976227	0.600687	0.860758	0.797298	0.769493	0.995748	0.783707	0.648878	0.873965	0.793211	0.79769	0.802274	0.978125	0.769438	0.706376	0.741927	0.850043	0.839204	0.857773	0.833305
TCGA-BP-4355-01A-01R-1289-07	0.646866	0.804564	0.743861	0.618554	0.666424	0.736426	0.71855	0.819367	0.626165	0.886286	0.428485	0.709702	0.776935	0.720015	0.98759	0.741948	0.528547	0.841312	0.660942	0.674685	0.687853	0.961302	0.544382	0.590612	0.582464	0.755927	0.807228	0.83591	0.85786
TCGA-CZ-4866-01A-01R-1503-07	0.577384	0.803391	0.754067	0.618944	0.656025	0.795485	0.722603	0.834373	0.577306	0.942923	0.449808	0.709216	0.836919	0.595164	0.995651	0.780758	0.646573	0.85136	0.7171	0.71299	0.696091	0.948999	0.507223	0.594397	0.552299	0.770755	0.815193	0.822672	0.817838
TCGA-B8-4621-01A-01R-1503-07	0.602176	0.800545	0.772476	0.649891	0.690425	0.826538	0.752957	0.840354	0.671314	0.954982	0.556146	0.734911	0.870937	0.738685	0.990052	0.826763	0.661264	0.85939	0.740003	0.730255	0.704078	0.963405	0.544612	0.65535	0.54616	0.790253	0.82738	0.821316	0.819369
TCGA-BP-4995-01A-01R-1334-07	0.615205	0.793393	0.744633	0.686731	0.673422	0.867122	0.733002	0.919188	0.62314	0.937229	0.472434	0.796023	0.809172	0.745135	0.989581	0.793273	0.66089	0.852993	0.709899	0.717296	0.691267	0.939447	0.592838	0.590645	0.651138	0.788068	0.834494	0.803249	0.830937
TCGA-BP-5004-01A-01R-1334-07	0.589797	0.784577	0.747471	0.655656	0.671485	0.865412	0.735823	0.865248	0.658513	0.936546	0.588151	0.766999	0.837828	0.710339	0.994444	0.780522	0.578483	0.834753	0.724466	0.727587	0.702437	0.95403	0.607048	0.577485	0.634023	0.785228	0.821377	0.806493	0.807453
TCGA-B8-5162-01A-01R-1420-07	0.77076	0.904144	0.819136	0.797478	0.73727	0.974961	0.81209	0.967909	0.750851	0.971585	0.590069	0.874867	0.892276	0.60405	0.99713	0.829808	0.702917	0.891335	0.806851	0.826196	0.807932	0.993376	0.778397	0.751797	0.767894	0.890625	0.868525	0.846702	0.868681
TCGA-B0-4847-01A-01R-1277-07	0.745718	0.821876	0.809568	0.677151	0.708593	0.973389	0.806607	0.963523	0.678652	0.979468	0.5789	0.866322	0.776748	0.540118	0.998365	0.796816	0.655836	0.859787	0.787436	0.823484	0.822292	0.978105	0.749912	0.72843	0.671223	0.855481	0.834099	0.852457	0.753998
TCGA-BP-4769-01A-01R-1289-07	0.655464	0.770798	0.714802	0.640558	0.675453	0.670489	0.695886	0.749771	0.661976	0.899043	0.566116	0.685152	0.78938	0.72064	0.982271	0.724608	0.561973	0.864986	0.645216	0.618738	0.653179	0.909475	0.487488	0.492918	0.624873	0.727404	0.823663	0.820718	0.847619
TCGA-CZ-5982-01A-11R-1672-07	0.579879	0.786982	0.775782	0.660758	0.686283	0.79918	0.737806	0.860271	0.670881	0.922362	0.629176	0.761405	0.79192	0.776078	0.99083	0.806106	0.654828	0.832526	0.716982	0.702907	0.712999	0.915037	0.637542	0.62014	0.654615	0.775641	0.838417	0.785122	0.842758
TCGA-CJ-4870-01A-01R-1305-07	0.580779	0.818894	0.742421	0.671909	0.683904	0.727405	0.729564	0.890954	0.713259	0.934772	0.60235	0.729019	0.842091	0.788932	0.988992	0.807381	0.65398	0.858419	0.756226	0.689901	0.700527	0.944341	0.514258	0.619682	0.575443	0.77419	0.822701	0.832502	0.861537
TCGA-AK-3454-01A-02R-1277-07	0.588595	0.749142	0.758987	0.585305	0.689697	0.914742	0.751441	0.922742	0.678307	0.914324	0.483313	0.759718	0.821335	0.67649	0.985014	0.758041	0.658315	0.865002	0.75544	0.714742	0.759997	0.959867	0.61536	0.638113	0.725148	0.799189	0.814963	0.846216	0.847601
TCGA-BP-4975-01A-01R-1334-07	0.693482	0.798577	0.77089	0.67168	0.688404	0.772726	0.74378	0.884173	0.705357	0.937536	0.616742	0.742428	0.84403	0.769063	0.986909	0.803867	0.626163	0.854411	0.726892	0.715009	0.700388	0.953814	0.549577	0.594389	0.608134	0.790601	0.825279	0.806809	0.853362
TCGA-CW-5585-01A-01R-1541-07	0.582283	0.78374	0.76247	0.657985	0.658945	0.730766	0.734458	0.877388	0.670221	0.884136	0.351384	0.706162	0.756971	0.672694	0.986074	0.781033	0.677005	0.820777	0.717422	0.689818	0.66282	0.905407	0.403261	0.600917	0.577092	0.752536	0.810618	0.812775	0.821932
TCGA-B2-4098-01A-02R-1325-07	0.587311	0.85257	0.786345	0.693871	0.682382	0.782062	0.756017	0.818066	0.730497	0.962222	0.54993	0.760989	0.901554	0.674212	0.994236	0.807427	0.550411	0.856283	0.730353	0.75723	0.743592	0.974646	0.658981	0.646402	0.59658	0.807862	0.828044	0.801061	0.730017
TCGA-CJ-5678-01A-11R-1541-07	0.759649	0.838467	0.800269	0.746832	0.717006	0.970087	0.806826	0.972618	0.733559	0.977235	0.657265	0.871698	0.856374	0.596905	0.99584	0.817346	0.706307	0.868479	0.821499	0.812721	0.801373	0.970558	0.742257	0.711109	0.746459	0.855125	0.844499	0.842751	0.819849
TCGA-B0-5702-01A-11R-1541-07	0.537748	0.790454	0.737182	0.610317	0.667393	0.754743	0.73111	0.924369	0.86307	0.890708	0.314364	0.724938	0.841307	0.889041	0.97887	0.743744	0.529944	0.802431	0.787862	0.673534	0.739648	0.879995	0.629827	0.613352	0.613477	0.786894	0.813757	0.81287	0.677256
TCGA-CJ-4638-01A-02R-1325-07	0.53975	0.723079	0.724996	0.585904	0.651758	0.872389	0.711434	0.878841	0.598857	0.925953	0.503963	0.748527	0.801771	0.592025	0.995044	0.75057	0.62656	0.838155	0.689668	0.710041	0.688653	0.88937	0.624078	0.610162	0.59919	0.755319	0.798974	0.847482	0.737785
TCGA-DV-5573-01A-01R-1541-07	0.693365	0.830374	0.779742	0.719926	0.711916	0.991018	0.795808	0.98617	0.706903	0.980653	0.626714	0.845519	0.813689	0.610247	0.99877	0.793465	0.617098	0.883099	0.772131	0.806594	0.767823	0.977594	0.739179	0.756561	0.715802	0.857616	0.856594	0.857589	0.793185
TCGA-BP-5196-01A-01R-1426-07	0.746168	0.796978	0.799	0.701014	0.702618	0.962717	0.785814	0.95145	0.701502	0.939016	0.535044	0.840324	0.796253	0.622314	0.996074	0.769456	0.586974	0.874169	0.745278	0.771418	0.777695	0.954993	0.687511	0.659855	0.692755	0.829388	0.845075	0.850867	0.837472
TCGA-A3-3351-01A-02R-1325-07	0.708851	0.840875	0.759979	0.689144	0.68896	0.977653	0.785929	0.954133	0.67759	0.975589	0.566624	0.811611	0.794353	0.716102	0.997738	0.815433	0.560042	0.874292	0.740931	0.799495	0.772987	0.987716	0.655026	0.68209	0.658529	0.847787	0.845777	0.87346	0.790034
TCGA-B8-A54D-01A-21R-A266-07	0.545221	0.8087	0.774023	0.678724	0.676953	0.98634	0.782204	0.97812	0.625357	0.984066	0.554273	0.839158	0.825346	0.568141	0.998424	0.808403	0.685188	0.85836	0.778518	0.795953	0.768292	0.978616	0.735333	0.699673	0.71785	0.850868	0.836016	0.828521	0.770452
TCGA-A3-3322-01A-02R-1325-07	0.677306	0.781083	0.765997	0.616422	0.67482	0.729469	0.723694	0.817869	0.686526	0.942599	0.570239	0.710369	0.812657	0.685667	0.991206	0.779984	0.618427	0.846322	0.703379	0.707642	0.672425	0.954443	0.525858	0.59551	0.531852	0.769227	0.815253	0.835549	0.84935
TCGA-B8-A54H-01A-11R-A33J-07	0.564413	0.77888	0.778624	0.671513	0.687153	0.947112	0.759093	0.956726	0.606588	0.958245	0.552941	0.808256	0.763773	0.641563	0.994087	0.775997	0.697901	0.850501	0.7249	0.74283	0.743958	0.950119	0.662977	0.638828	0.635212	0.810746	0.833027	0.827546	0.83439
TCGA-A3-A8OW-01A-11R-A37O-07	0.56704	0.81979	0.741637	0.676106	0.675551	0.921739	0.74861	0.939093	0.666783	0.946663	0.56294	0.770857	0.780752	0.726225	0.995396	0.785491	0.640463	0.848567	0.74021	0.744149	0.731404	0.940312	0.662359	0.629612	0.709249	0.79958	0.8273	0.846604	0.826233
TCGA-B0-4701-01A-01R-1277-07	0.597106	0.840419	0.76698	0.708496	0.703739	0.916059	0.780856	0.91041	0.749606	0.951933	0.716664	0.82165	0.835302	0.731582	0.996948	0.806153	0.668801	0.867553	0.752471	0.791737	0.780346	0.959867	0.727027	0.699664	0.687074	0.834033	0.849723	0.838169	0.805396
TCGA-B2-4101-01A-02R-1277-07	0.668642	0.830077	0.778897	0.729471	0.70326	0.917533	0.777852	0.966902	0.716734	0.930737	0.687017	0.839134	0.812509	0.686797	0.996217	0.816917	0.73896	0.86613	0.752622	0.772621	0.780094	0.971934	0.677797	0.658615	0.692852	0.847828	0.849534	0.84218	0.823162
TCGA-A3-3320-01A-02R-1325-07	0.61179	0.787217	0.770241	0.613702	0.670012	0.839017	0.742883	0.872548	0.664544	0.917493	0.590698	0.752566	0.823109	0.744886	0.993118	0.802006	0.633941	0.849682	0.696138	0.714727	0.702697	0.954796	0.572869	0.607605	0.601948	0.788118	0.821545	0.823681	0.821201
TCGA-BP-4999-01A-01R-1334-07	0.644666	0.79312	0.744043	0.655045	0.672564	0.767577	0.725067	0.872323	0.663239	0.913179	0.510182	0.744485	0.775695	0.77054	0.992233	0.790952	0.648991	0.846723	0.696507	0.696112	0.692862	0.965625	0.526265	0.574191	0.576043	0.775639	0.822865	0.8106	0.841073
TCGA-BP-4161-01A-02R-1325-07	0.727776	0.847381	0.815789	0.724061	0.711781	0.951809	0.80215	0.964974	0.704053	0.95957	0.603329	0.853428	0.866175	0.623534	0.996198	0.805811	0.684818	0.879007	0.780856	0.803	0.807394	0.979796	0.714107	0.749664	0.688389	0.853787	0.857235	0.846118	0.818635
TCGA-B8-4143-01A-01R-1188-07	0.699964	0.855982	0.786461	0.689791	0.697624	0.974646	0.798221	0.975586	0.662854	0.952634	0.44882	0.874312	0.826305	0.665608	0.9986	0.775934	0.628779	0.892733	0.773528	0.820324	0.78638	0.969949	0.793589	0.740371	0.715571	0.852124	0.857877	0.890642	0.759707
TCGA-B0-5701-01A-11R-1541-07	0.575821	0.798162	0.795996	0.680569	0.681574	0.871328	0.77954	0.916662	0.675696	0.960143	0.670854	0.802374	0.83852	0.578532	0.997725	0.799824	0.687469	0.866666	0.760262	0.768771	0.756159	0.950335	0.702597	0.685459	0.687579	0.807836	0.855228	0.786559	0.842457
TCGA-BP-4797-01A-01R-1305-07	0.740256	0.823611	0.804163	0.706654	0.710685	0.92054	0.785063	0.927521	0.717002	0.958238	0.630936	0.822092	0.847389	0.70701	0.995135	0.829834	0.69395	0.879311	0.782035	0.780176	0.770006	0.974371	0.701881	0.697124	0.694023	0.831251	0.854759	0.824626	0.850636
TCGA-DV-A4W0-05A-11R-A266-07	0.552854	0.776927	0.653393	0.633497	0.635703	0.68798	0.670126	0.793459	0.54896	0.883855	0.391556	0.690716	0.775165	0.642362	0.99105	0.752966	0.62556	0.836759	0.663999	0.625527	0.600748	0.854072	0.460365	0.544472	0.612162	0.711464	0.815051	0.85055	0.784655
TCGA-BP-4174-01A-02R-1289-07	0.733797	0.865026	0.779424	0.692514	0.691797	0.911048	0.765567	0.906067	0.67368	0.966819	0.554535	0.790109	0.85813	0.628139	0.995852	0.815359	0.633534	0.848972	0.767084	0.775842	0.74512	0.966156	0.648863	0.651015	0.694826	0.812773	0.844373	0.826323	0.819843
TCGA-A3-3385-01A-02R-1420-07	0.51822	0.781022	0.746412	0.604288	0.642888	0.711663	0.695092	0.787582	0.643958	0.915641	0.831855	0.67968	0.779055	0.731417	0.990032	0.78238	0.571634	0.820917	0.674895	0.651009	0.60645	0.919479	0.487399	0.500328	0.497392	0.723212	0.796531	0.804285	0.802272
TCGA-CZ-5469-01A-01R-1503-07	0.583616	0.759542	0.770618	0.655299	0.672435	0.823118	0.739245	0.864522	0.710375	0.926295	0.614563	0.742942	0.846652	0.621419	0.984928	0.756074	0.559239	0.844435	0.713915	0.710706	0.724319	0.92909	0.666466	0.622163	0.617927	0.766959	0.817801	0.776613	0.833732
TCGA-BP-4970-01A-01R-1334-07	0.589663	0.873094	0.792911	0.712199	0.713087	0.930721	0.780242	0.959831	0.747088	0.974352	0.729294	0.82838	0.814835	0.726459	0.997229	0.816829	0.674666	0.882835	0.746844	0.783532	0.745749	0.982351	0.654028	0.717472	0.671176	0.838673	0.854542	0.832876	0.859979
TCGA-BP-4330-01A-01R-1289-07	0.691949	0.848331	0.779928	0.760344	0.703955	0.976867	0.803833	0.974803	0.722339	0.96786	0.576729	0.868608	0.810808	0.733654	0.996497	0.813981	0.623442	0.860489	0.778687	0.812557	0.798029	0.982665	0.742587	0.70318	0.732487	0.873059	0.84743	0.851393	0.812633
TCGA-BP-4349-01A-01R-1289-07	0.553452	0.783875	0.746643	0.680436	0.674805	0.794384	0.734465	0.911666	0.654103	0.920635	0.480369	0.772162	0.782881	0.660592	0.990642	0.755016	0.603464	0.84035	0.704348	0.705972	0.705024	0.948311	0.542471	0.599402	0.608246	0.786707	0.818781	0.827018	0.831781
TCGA-AK-3461-01A-02R-1277-07	0.571177	0.787505	0.749057	0.66296	0.694378	0.834517	0.747839	0.94149	0.689531	0.941051	0.61629	0.823266	0.767097	0.715949	0.996628	0.814451	0.709731	0.859076	0.69985	0.730513	0.734367	0.94894	0.652006	0.667801	0.67134	0.804154	0.845463	0.825918	0.835553
TCGA-A3-3383-01A-02R-1325-07	0.710716	0.819986	0.773777	0.677026	0.697432	0.867987	0.784842	0.953056	0.783078	0.96882	0.787095	0.836882	0.806506	0.710701	0.995527	0.785008	0.690184	0.861078	0.808559	0.765409	0.76824	0.959159	0.706279	0.725789	0.681874	0.823996	0.831521	0.873303	0.760216
TCGA-BP-4159-01A-02R-1289-07	0.57403	0.789211	0.764828	0.684822	0.68839	0.805154	0.757474	0.9577	0.664262	0.940555	0.585098	0.7647	0.803932	0.721859	0.988782	0.75581	0.753977	0.864295	0.742095	0.72482	0.721006	0.950315	0.510852	0.640692	0.687575	0.796327	0.827362	0.85524	0.863267
TCGA-B2-5635-01B-04R-A277-07	0.510453	0.754371	0.71166	0.563015	0.616928	0.929149	0.701673	0.879574	0.388391	0.944994	0.327363	0.723194	0.742117	0.51339	0.992888	0.760395	0.610603	0.83074	0.611913	0.726363	0.665832	0.953598	0.559038	0.617327	0.596661	0.784324	0.803562	0.815841	0.780107
TCGA-CJ-4889-01A-01R-1305-07	0.624547	0.837577	0.787084	0.851951	0.721286	0.924432	0.783914	0.954195	0.759752	0.965046	0.651275	0.850991	0.843358	0.768283	0.994789	0.811075	0.646581	0.896913	0.77205	0.77703	0.788016	0.977477	0.805204	0.68615	0.656339	0.875451	0.853567	0.859235	0.856674
TCGA-BP-4962-01A-01R-1334-07	0.594036	0.843273	0.795335	0.726148	0.705367	0.956074	0.786622	0.962586	0.765764	0.951501	0.717173	0.827392	0.856817	0.679842	0.993702	0.785997	0.728575	0.881423	0.786001	0.792933	0.764209	0.975492	0.717443	0.705317	0.752627	0.843032	0.846745	0.84204	0.827679
TCGA-CJ-5682-01A-11R-1541-07	0.557245	0.784975	0.772702	0.68162	0.700833	0.881017	0.762815	0.946559	0.703997	0.940151	0.620917	0.808785	0.744156	0.665871	0.991285	0.782396	0.739436	0.869836	0.754453	0.732066	0.737911	0.931821	0.624341	0.665702	0.654576	0.799066	0.831702	0.824994	0.83135
TCGA-BP-4347-01A-01R-1289-07	0.589721	0.808994	0.760144	0.64194	0.674928	0.844579	0.744431	0.9012	0.62181	0.926286	0.557296	0.786175	0.781256	0.693387	0.996843	0.770771	0.603911	0.844775	0.721434	0.748195	0.711988	0.937187	0.573858	0.670305	0.632245	0.787209	0.833023	0.828006	0.819838
TCGA-BP-5186-01A-01R-1426-07	0.579726	0.809459	0.765311	0.684307	0.691028	0.881371	0.748527	0.916902	0.725133	0.936673	0.601806	0.796732	0.792357	0.83374	0.994432	0.770039	0.642152	0.848604	0.730737	0.727809	0.72099	0.942493	0.554232	0.633442	0.632353	0.800005	0.826235	0.819219	0.813853
TCGA-CZ-4856-01A-02R-1426-07	0.574814	0.819173	0.78584	0.711782	0.703802	0.909043	0.776622	0.945668	0.71587	0.96189	0.65948	0.803121	0.813404	0.697121	0.995429	0.777544	0.733108	0.862063	0.755793	0.751474	0.767107	0.971345	0.692771	0.680238	0.728178	0.82969	0.847001	0.824898	0.854169
TCGA-B0-4824-01A-01R-1277-07	0.598879	0.852148	0.761739	0.63726	0.692511	0.969654	0.782615	0.976498	0.694031	0.966487	0.564563	0.840047	0.787896	0.73837	0.997542	0.78508	0.677677	0.862166	0.744565	0.787188	0.764996	0.974096	0.687967	0.678198	0.695461	0.834932	0.835119	0.848642	0.809084
TCGA-A3-3376-01A-02R-1420-07	0.548858	0.812033	0.731446	0.67982	0.682938	0.802108	0.736668	0.906624	0.712171	0.936805	0.572131	0.749541	0.811633	0.738307	0.990228	0.833357	0.675271	0.855759	0.728873	0.715945	0.721847	0.977594	0.516037	0.605163	0.594738	0.815752	0.832439	0.844555	0.887094
TCGA-CJ-4635-01A-02R-1305-07	0.630054	0.800928	0.775305	0.634887	0.691157	0.977575	0.777771	0.960397	0.58727	0.955221	0.567205	0.818953	0.858657	0.629743	0.994288	0.77187	0.588215	0.858311	0.767317	0.767501	0.768914	0.967198	0.692832	0.656131	0.683099	0.833742	0.846549	0.825975	0.885079
TCGA-BP-5183-01A-01R-1426-07	0.711941	0.810385	0.763642	0.633783	0.688867	0.941923	0.773135	0.958578	0.58609	0.971396	0.491654	0.83167	0.80775	0.619265	0.997633	0.783139	0.628605	0.863394	0.764626	0.774302	0.779709	0.967375	0.656591	0.661734	0.672983	0.823726	0.839703	0.837408	0.821296
TCGA-A3-A8OV-01A-11R-A37O-07	0.531767	0.785917	0.742894	0.633091	0.662718	0.755372	0.716427	0.912688	0.635653	0.947356	0.529397	0.753861	0.795012	0.676469	0.993925	0.78383	0.690246	0.838207	0.734896	0.69469	0.657584	0.933846	0.38853	0.661704	0.553171	0.77518	0.812047	0.840658	0.839922
TCGA-B8-5159-01A-01R-1420-07	0.555355	0.806817	0.764667	0.685087	0.679022	0.951652	0.766498	0.934442	0.661981	0.952375	0.540972	0.784526	0.812769	0.737659	0.996381	0.812947	0.671257	0.855996	0.753041	0.770774	0.719101	0.95517	0.597611	0.67998	0.658355	0.802544	0.839314	0.843902	0.799401
TCGA-B8-5163-01A-01R-1420-07	0.777555	0.878314	0.831553	0.715843	0.725279	0.954246	0.806329	0.960981	0.789581	0.966422	0.49991	0.852949	0.836657	0.670384	0.996165	0.81836	0.701049	0.904732	0.776498	0.808299	0.808274	0.988384	0.757524	0.738167	0.747491	0.867802	0.87384	0.896283	0.835292
TCGA-CZ-5461-01A-01R-1503-07	0.625076	0.815812	0.808982	0.701574	0.71448	0.825889	0.782483	0.896862	0.722286	0.95211	0.638575	0.803775	0.815841	0.732831	0.994183	0.808897	0.674248	0.876793	0.797723	0.771045	0.768178	0.963385	0.66413	0.67767	0.685222	0.8234	0.85202	0.850593	0.848231
TCGA-GK-A6C7-01A-11R-A33J-07	0.591996	0.776547	0.724064	0.674419	0.680464	0.830488	0.735696	0.930133	0.700987	0.949719	0.617828	0.794177	0.783654	0.656287	0.99582	0.786117	0.705621	0.851066	0.760192	0.719381	0.738477	0.9376	0.588092	0.622559	0.610076	0.795226	0.826214	0.834964	0.847994
TCGA-BP-4771-01A-01R-1289-07	0.685449	0.855472	0.797901	0.728617	0.711682	0.995125	0.825494	0.992907	0.716441	0.969187	0.558279	0.879934	0.820642	0.715618	0.999535	0.813309	0.707218	0.882588	0.785306	0.849042	0.845263	0.990802	0.796321	0.777133	0.749177	0.889407	0.860893	0.863023	0.839255
TCGA-BP-4803-01A-01R-1305-07	0.617169	0.770145	0.778579	0.662946	0.689355	0.840354	0.751546	0.906056	0.649859	0.94503	0.704427	0.770956	0.84881	0.686722	0.987129	0.772177	0.670802	0.857313	0.745964	0.720102	0.731368	0.959061	0.588259	0.606681	0.620393	0.793909	0.830303	0.805224	0.877015
TCGA-B2-5639-01A-01R-1541-07	0.614343	0.81359	0.793279	0.705509	0.70782	0.8094	0.771656	0.874825	0.728097	0.960437	0.701184	0.791347	0.8375	0.624798	0.996505	0.83122	0.708309	0.870472	0.793532	0.771263	0.755216	0.968397	0.652493	0.726832	0.674885	0.820943	0.845647	0.834405	0.801357
TCGA-CZ-5455-01A-01R-1503-07	0.73609	0.884145	0.798336	0.724929	0.709589	0.977457	0.805032	0.972016	0.698918	0.970331	0.594119	0.857742	0.853383	0.639439	0.999352	0.835507	0.746579	0.877412	0.790408	0.816248	0.779656	0.977693	0.725604	0.767385	0.70619	0.84867	0.861868	0.8596	0.804628
TCGA-CJ-4897-01A-03R-1426-07	0.691418	0.801648	0.755889	0.683747	0.67717	0.854681	0.738818	0.906238	0.669447	0.942774	0.529556	0.790166	0.805221	0.737437	0.991155	0.768447	0.620507	0.857502	0.74101	0.711085	0.712801	0.947269	0.581986	0.609732	0.63353	0.794062	0.830626	0.812892	0.838578
TCGA-B0-5107-01A-01R-1420-07	0.690131	0.804707	0.805413	0.676569	0.687744	0.964034	0.784842	0.934971	0.675865	0.962897	0.530378	0.802753	0.778392	0.368585	0.997254	0.768752	0.577555	0.84074	0.757506	0.786426	0.785222	0.96991	0.758643	0.720675	0.712994	0.820122	0.821168	0.824339	0.691575
TCGA-BP-4759-01A-01R-1289-07	0.719618	0.820355	0.776104	0.646937	0.68277	0.887424	0.757684	0.940662	0.690927	0.920532	0.648069	0.791529	0.814755	0.645946	0.990861	0.777044	0.728434	0.867502	0.751908	0.726638	0.722051	0.947131	0.619714	0.653329	0.628962	0.796349	0.827273	0.848699	0.835892
TCGA-B0-4836-01A-01R-1305-07	0.693901	0.804654	0.79193	0.73243	0.71811	0.952458	0.784481	0.949995	0.749212	0.958676	0.710361	0.832552	0.845869	0.71791	0.990823	0.771581	0.67903	0.888258	0.751837	0.779665	0.788204	0.960103	0.762047	0.69979	0.755457	0.841731	0.852986	0.842176	0.839044
TCGA-B8-A7U6-01A-12R-A37O-07	0.593694	0.789631	0.780562	0.711328	0.706196	0.784793	0.748845	0.894082	0.687671	0.948143	0.644781	0.772867	0.815079	0.816448	0.992816	0.798595	0.692899	0.854665	0.769042	0.715276	0.723698	0.953598	0.559172	0.606843	0.624354	0.790755	0.822223	0.825259	0.831271
TCGA-B2-5636-01A-02R-1541-07	0.563104	0.786866	0.714059	0.710915	0.685008	0.744032	0.721645	0.830719	0.738488	0.93192	0.614517	0.71833	0.813243	0.808277	0.985139	0.780967	0.647354	0.860241	0.745317	0.681099	0.687557	0.954384	0.574211	0.612987	0.630112	0.780027	0.833264	0.809507	0.876329
TCGA-A3-3382-01A-02R-1325-07	0.568765	0.800368	0.76746	0.63387	0.679805	0.900651	0.755985	0.922197	0.686474	0.950904	0.445167	0.787566	0.818159	0.497396	0.986575	0.77231	0.67369	0.846262	0.735525	0.736377	0.733639	0.964014	0.642099	0.614903	0.683387	0.807277	0.837561	0.818159	0.848919
TCGA-CZ-5464-01A-01R-1503-07	0.620628	0.839237	0.81298	0.708972	0.719694	0.933846	0.806373	0.956292	0.739154	0.969732	0.741979	0.86112	0.831707	0.674564	0.996113	0.802382	0.757201	0.887975	0.800855	0.797201	0.795658	0.977771	0.736403	0.719338	0.690786	0.847881	0.859628	0.843797	0.8389
TCGA-CJ-4634-01A-02R-1325-07	0.555022	0.785384	0.73517	0.646807	0.675772	0.786975	0.716454	0.837259	0.652256	0.922511	0.556814	0.726206	0.828132	0.780991	0.987826	0.788485	0.576151	0.848958	0.724933	0.698302	0.688824	0.954325	0.497259	0.605596	0.542859	0.776711	0.820643	0.834473	0.822825
TCGA-CJ-6028-01A-11R-1672-07	0.818011	0.887936	0.811835	0.740569	0.730253	0.978243	0.812648	0.975282	0.739381	0.951516	0.554202	0.879211	0.864808	0.644939	0.996386	0.817971	0.694492	0.890556	0.783043	0.835554	0.805315	0.979579	0.775883	0.753127	0.726366	0.870964	0.875696	0.8537	0.847844
TCGA-BP-4804-01A-02R-1305-07	0.738001	0.84628	0.796616	0.749556	0.723586	0.968416	0.809223	0.967666	0.75137	0.970583	0.661703	0.864174	0.858897	0.779687	0.996752	0.800231	0.674132	0.886151	0.800028	0.799524	0.80807	0.983746	0.773572	0.713921	0.717986	0.866002	0.856132	0.860652	0.849369
TCGA-CJ-4912-01A-01R-1426-07	0.542378	0.767146	0.73223	0.668716	0.667581	0.805921	0.727273	0.881124	0.549528	0.918148	0.528325	0.738393	0.826442	0.635107	0.98313	0.747668	0.703423	0.835732	0.699142	0.71104	0.703622	0.907667	0.607865	0.649808	0.578769	0.779307	0.819334	0.801759	0.774683
TCGA-CJ-4873-01A-01R-1305-07	0.731852	0.833202	0.790272	0.677782	0.697318	0.933236	0.786858	0.949813	0.698863	0.96501	0.567306	0.837163	0.878903	0.567914	0.992162	0.794076	0.70715	0.877457	0.791564	0.797568	0.800344	0.981977	0.708992	0.692803	0.674471	0.848857	0.830985	0.845994	0.817403
TCGA-CJ-4894-01A-01R-1305-07	0.598445	0.834765	0.79234	0.707475	0.695352	0.980621	0.793987	0.970918	0.681555	0.976546	0.587265	0.856044	0.780378	0.658045	0.998254	0.806577	0.628847	0.862973	0.763466	0.801498	0.767348	0.9807	0.744356	0.685856	0.685055	0.849952	0.850229	0.840847	0.771725
TCGA-CW-5588-01A-01R-1541-07	0.582199	0.810306	0.785609	0.681555	0.70422	0.842673	0.763402	0.882196	0.73389	0.950742	0.593403	0.758446	0.857496	0.696988	0.984489	0.801903	0.691016	0.874267	0.770045	0.746877	0.72814	0.974312	0.572458	0.609188	0.665565	0.814357	0.843931	0.812375	0.853889
TCGA-A3-3325-01A-01R-0864-07	0.571968	0.810567	0.776325	0.684276	0.695267	0.775497	0.755056	0.876178	0.747624	0.924922	0.726555	0.730301	0.789	0.760812	0.989767	0.787232	0.617779	0.854625	0.752692	0.716081	0.729302	0.973959	0.544454	0.615773	0.638359	0.804545	0.830712	0.827903	0.841368
TCGA-CJ-4871-01A-01R-1305-07	0.590318	0.808996	0.779116	0.665962	0.705401	0.853679	0.765136	0.917625	0.693875	0.955839	0.530497	0.780877	0.793624	0.647588	0.990337	0.786811	0.675652	0.869508	0.756307	0.732133	0.746762	0.952733	0.567482	0.634774	0.674752	0.794306	0.842731	0.817827	0.830334
TCGA-CJ-4640-01A-02R-1325-07	0.629167	0.857337	0.799626	0.697247	0.709202	0.964191	0.80257	0.962523	0.74139	0.97594	0.678592	0.839865	0.831843	0.698915	0.998679	0.80648	0.744725	0.885451	0.793218	0.806327	0.786217	0.976396	0.594714	0.708875	0.714524	0.846081	0.854303	0.837525	0.836902
TCGA-BP-4762-01A-02R-1289-07	0.59609	0.821396	0.765652	0.761576	0.717159	0.876045	0.767705	0.916704	0.782728	0.95136	0.687372	0.797296	0.835536	0.823258	0.989144	0.807187	0.703663	0.875403	0.772425	0.749323	0.758263	0.974823	0.684924	0.671041	0.727897	0.836776	0.849361	0.839236	0.878201
TCGA-B0-5094-01A-01R-1420-07	0.551847	0.742949	0.723934	0.609095	0.670519	0.851733	0.718311	0.901821	0.614236	0.925536	0.659181	0.775164	0.81303	0.665786	0.989651	0.748351	0.727994	0.846603	0.669974	0.721103	0.70354	0.931703	0.646625	0.629404	0.604851	0.774712	0.818141	0.818019	0.856145
TCGA-CZ-5467-01A-01R-1503-07	0.57348	0.79152	0.761376	0.674239	0.683793	0.795681	0.738554	0.8656	0.677043	0.946489	0.503891	0.76849	0.814969	0.686098	0.990341	0.765623	0.658748	0.859533	0.725996	0.707601	0.706222	0.929856	0.621822	0.591784	0.653347	0.7869	0.836715	0.829612	0.857848
TCGA-A3-3363-01A-01R-0864-07	0.562717	0.780774	0.742349	0.589491	0.674778	0.776677	0.711443	0.835111	0.610379	0.940342	0.523827	0.68045	0.853001	0.838262	0.989565	0.783261	0.5532	0.833226	0.725107	0.690557	0.661191	0.960181	0.416861	0.593411	0.576489	0.760241	0.810015	0.807016	0.776965
TCGA-CZ-5468-01A-01R-1503-07	0.597601	0.857491	0.783281	0.584935	0.683421	0.859536	0.761072	0.933974	0.659641	0.950664	0.480674	0.79993	0.853549	0.468403	0.994288	0.739192	0.724882	0.864868	0.727714	0.748958	0.748762	0.948468	0.632879	0.66637	0.751451	0.791842	0.838567	0.826596	0.732917
TCGA-B2-3924-01B-03R-A277-07	0.478779	0.786776	0.669911	0.562966	0.610676	0.939801	0.688285	0.91461	0.490939	0.947632	0.165782	0.730778	0.729336	0.59969	0.997522	0.731779	0.559272	0.803609	0.618241	0.728312	0.644955	0.942788	0.565768	0.599667	0.573397	0.772487	0.793955	0.817679	0.752083
TCGA-BP-5181-01A-01R-1426-07	0.588694	0.814019	0.762612	0.683152	0.692189	0.825791	0.753477	0.925344	0.725349	0.936505	0.663441	0.776361	0.799382	0.740504	0.991766	0.788426	0.655405	0.871467	0.74758	0.736676	0.721765	0.960142	0.518378	0.62217	0.601978	0.799382	0.834244	0.859917	0.821331
TCGA-B8-5553-01A-01R-1541-07	0.590307	0.832812	0.788165	0.723277	0.707386	0.938857	0.783848	0.954127	0.71501	0.970169	0.60654	0.831163	0.825262	0.696008	0.997758	0.826179	0.684663	0.862907	0.777947	0.784401	0.754117	0.977791	0.69995	0.687721	0.674351	0.831188	0.851867	0.828587	0.846269
TCGA-BP-4761-01A-01R-1289-07	0.576325	0.813591	0.756838	0.69133	0.696852	0.919754	0.773219	0.910587	0.735367	0.942639	0.631959	0.834323	0.81944	0.704048	0.98912	0.714427	0.600158	0.869682	0.73084	0.766253	0.779318	0.956211	0.730052	0.666918	0.709622	0.814593	0.826062	0.864332	0.72199
TCGA-B2-5633-01A-01R-A277-07	0.577826	0.75741	0.76164	0.66933	0.669676	0.808928	0.739121	0.911885	0.603007	0.943581	0.721875	0.767114	0.808875	0.663539	0.990259	0.776998	0.705416	0.849866	0.737999	0.727728	0.695944	0.933688	0.5055	0.62314	0.63305	0.802462	0.847246	0.824311	0.81331
TCGA-A3-3358-01A-01R-1541-07	0.60715	0.840269	0.799098	0.731157	0.710276	0.935477	0.789733	0.944627	0.768253	0.957657	0.718761	0.836398	0.858573	0.791231	0.995031	0.803027	0.696019	0.873791	0.782183	0.787765	0.775294	0.975275	0.684083	0.671789	0.666251	0.850198	0.847707	0.829052	0.835448
TCGA-CZ-4864-01A-01R-1503-07	0.600337	0.865342	0.783501	0.691013	0.69072	0.972091	0.788732	0.96384	0.644368	0.983604	0.563314	0.837535	0.8083	0.68419	0.999791	0.810432	0.637916	0.868452	0.770332	0.806145	0.768207	0.983451	0.705654	0.686936	0.682853	0.84785	0.851955	0.852768	0.795009
TCGA-AK-3436-01A-02R-1325-07	0.691452	0.768316	0.744749	0.658247	0.668896	0.872684	0.732156	0.89315	0.541445	0.934265	0.540457	0.764577	0.83163	0.684541	0.983681	0.707147	0.702386	0.841513	0.731533	0.691338	0.716633	0.946621	0.65975	0.602219	0.687637	0.784238	0.824897	0.801562	0.846106
TCGA-CZ-5466-01A-01R-1503-07	0.76828	0.833504	0.791811	0.765439	0.715096	0.933964	0.796659	0.95703	0.761063	0.947136	0.756685	0.846167	0.886832	0.713164	0.992986	0.808643	0.709017	0.880317	0.821547	0.793343	0.78012	0.979186	0.7447	0.693787	0.714541	0.853993	0.844755	0.807197	0.83214
TCGA-B0-5080-01A-01R-1503-07	0.71334	0.799781	0.789221	0.791519	0.720366	0.925768	0.770848	0.921833	0.775111	0.936746	0.568078	0.820507	0.816235	0.743395	0.992232	0.804919	0.603315	0.876177	0.743964	0.72372	0.78436	0.961931	0.70904	0.679644	0.676807	0.852641	0.85336	0.816808	0.882244
TCGA-CZ-4861-01A-01R-1305-07	0.773651	0.88232	0.834812	0.658335	0.72643	0.903815	0.804207	0.909343	0.754592	0.945574	0.630163	0.8115	0.881995	0.659814	0.996008	0.829758	0.659884	0.888557	0.759039	0.803698	0.781156	0.990212	0.69884	0.725809	0.720331	0.838861	0.858011	0.858206	0.82368
TCGA-CJ-5671-01A-11R-1541-07	0.757942	0.854794	0.814998	0.750379	0.729041	0.904798	0.797615	0.949776	0.750557	0.953665	0.668903	0.833964	0.895422	0.749706	0.992244	0.802305	0.705138	0.882917	0.829354	0.780656	0.795902	0.985318	0.678169	0.688663	0.719506	0.857425	0.858767	0.841838	0.885859
TCGA-AK-3431-01A-02R-1277-07	0.558374	0.789943	0.750084	0.701811	0.705858	0.831372	0.754753	0.930592	0.692252	0.9317	0.604559	0.766546	0.787509	0.677628	0.989365	0.804405	0.65576	0.870533	0.771006	0.719004	0.738231	0.951278	0.628239	0.626812	0.722489	0.806543	0.841498	0.815292	0.866163
TCGA-B0-4811-01A-01R-1503-07	0.679709	0.744972	0.746798	0.621196	0.6773	0.766457	0.738264	0.886888	0.671227	0.943531	0.673923	0.792883	0.773114	0.637534	0.99359	0.734464	0.591481	0.852035	0.71045	0.711024	0.721821	0.922879	0.559283	0.609669	0.605694	0.768572	0.802442	0.8226	0.774053
TCGA-A3-3313-01A-02R-1325-07	0.752681	0.814479	0.718839	0.601094	0.646622	0.683597	0.677102	0.770198	0.558587	0.897558	0.504199	0.660921	0.82871	0.617526	0.974686	0.764712	0.528865	0.829074	0.694656	0.674996	0.631759	0.919263	0.469652	0.552427	0.574787	0.729381	0.809015	0.76998	0.768863
TCGA-B8-5552-01B-11R-1672-07	0.595229	0.83355	0.786332	0.77175	0.719799	0.889507	0.781288	0.91755	0.751176	0.950947	0.655343	0.803923	0.870207	0.779338	0.992662	0.816399	0.646151	0.891939	0.762008	0.768826	0.760662	0.981663	0.665478	0.660646	0.637701	0.840043	0.850094	0.849199	0.874099
TCGA-CJ-6027-01A-11R-1672-07	0.771449	0.872821	0.814829	0.71094	0.720892	0.972917	0.815815	0.98309	0.74014	0.936321	0.661857	0.880806	0.868634	0.619283	0.996686	0.794301	0.776642	0.901922	0.799622	0.837029	0.803332	0.977791	0.781798	0.773983	0.736268	0.862162	0.85859	0.901036	0.765003
TCGA-BP-4756-01A-01R-1289-07	0.582991	0.817239	0.716008	0.654106	0.662083	0.870404	0.720608	0.859205	0.599289	0.930123	0.643639	0.758342	0.863261	0.532708	0.990311	0.751372	0.560157	0.825839	0.71668	0.738161	0.688854	0.937305	0.639244	0.614976	0.629121	0.774538	0.818622	0.765882	0.739763
TCGA-A3-3319-01A-02R-1325-07	0.710165	0.775462	0.770913	0.648476	0.686039	0.857551	0.746457	0.866713	0.630545	0.950226	0.456737	0.766824	0.834392	0.487349	0.989063	0.770559	0.67905	0.87176	0.716652	0.732693	0.73047	0.962874	0.63238	0.673051	0.661927	0.79738	0.836948	0.841285	0.76133
TCGA-MW-A4EC-01A-11R-A266-07	0.691898	0.798615	0.768663	0.657737	0.685226	0.792969	0.726902	0.871767	0.712015	0.955924	0.606309	0.774159	0.786861	0.760051	0.991728	0.761801	0.658888	0.839009	0.729944	0.704461	0.691212	0.902695	0.529831	0.633362	0.602426	0.781696	0.821748	0.82164	0.804034
TCGA-B0-4816-01A-01R-1503-07	0.593588	0.797307	0.755781	0.636766	0.69033	0.857413	0.752768	0.93239	0.629808	0.959632	0.520145	0.774717	0.810707	0.621634	0.989767	0.832258	0.684349	0.872336	0.742551	0.739023	0.733876	0.978381	0.552796	0.637475	0.589219	0.814598	0.837452	0.845775	0.840985
TCGA-CZ-4863-01A-01R-1503-07	0.720983	0.835328	0.813375	0.724832	0.698983	0.985456	0.803916	0.97366	0.670697	0.97444	0.598873	0.857808	0.795778	0.63892	0.999078	0.814929	0.647825	0.86756	0.786397	0.806197	0.783714	0.972091	0.772581	0.707189	0.692063	0.852108	0.850389	0.846236	0.800012
TCGA-B0-5110-01A-01R-1420-07	0.71864	0.811112	0.791068	0.685864	0.699422	0.829073	0.758892	0.889751	0.722755	0.924356	0.675127	0.792638	0.811253	0.704555	0.993573	0.803705	0.680817	0.868624	0.728317	0.731766	0.726993	0.962972	0.603663	0.658316	0.619432	0.801486	0.834803	0.826622	0.830981
TCGA-CZ-5986-01A-11R-1672-07	0.615421	0.822424	0.766768	0.668237	0.681559	0.758458	0.741878	0.853073	0.720665	0.938289	0.704886	0.761114	0.82523	0.730524	0.993324	0.795266	0.68302	0.85481	0.739649	0.739187	0.700687	0.960614	0.480036	0.661175	0.662834	0.788731	0.828813	0.83316	0.822299
TCGA-B0-4828-01A-01R-1277-07	0.552625	0.748905	0.74776	0.628484	0.673436	0.860401	0.737198	0.928877	0.577531	0.929316	0.55782	0.784917	0.767838	0.578726	0.993813	0.765718	0.629115	0.848883	0.722974	0.707929	0.743107	0.917573	0.586382	0.656742	0.671347	0.787722	0.821297	0.849833	0.786369
TCGA-B8-4151-01A-01R-1188-07	0.558181	0.821033	0.758358	0.616669	0.665108	0.784243	0.747883	0.860079	0.592515	0.930783	0.53016	0.755143	0.760669	0.698938	0.993496	0.781435	0.64393	0.848531	0.753778	0.72601	0.688933	0.932313	0.535981	0.590783	0.643237	0.76404	0.809657	0.866677	0.814192
TCGA-EU-5905-01A-11R-1672-07	0.561651	0.794175	0.759656	0.61505	0.669719	0.800634	0.732913	0.880527	0.698988	0.956926	0.53383	0.768486	0.798694	0.664791	0.988895	0.766309	0.717207	0.86487	0.735067	0.711571	0.701068	0.958177	0.564191	0.599018	0.65395	0.789544	0.84279	0.827812	0.855297
TCGA-CJ-4903-01A-01R-1426-07	0.709217	0.814139	0.789539	0.677887	0.696048	0.926633	0.767564	0.940733	0.705814	0.938282	0.608714	0.803951	0.816841	0.705751	0.994542	0.790153	0.629269	0.865258	0.740698	0.771523	0.736234	0.968121	0.684135	0.65932	0.666565	0.826355	0.832273	0.823038	0.827979
TCGA-B0-5698-01A-11R-1672-07	0.649803	0.821274	0.791067	0.68764	0.714653	0.897074	0.78843	0.906884	0.689195	0.970452	0.606944	0.817283	0.836173	0.631263	0.995813	0.842064	0.633406	0.858126	0.769082	0.77782	0.792776	0.969772	0.716791	0.727502	0.712054	0.833506	0.854713	0.829388	0.823336
TCGA-B0-4815-01A-01R-1503-07	0.728955	0.863934	0.79216	0.802289	0.720588	0.982154	0.80593	0.97933	0.703383	0.910912	0.59658	0.888313	0.833783	0.653213	0.9979	0.794673	0.660563	0.885331	0.783089	0.839596	0.811401	0.980759	0.813978	0.769181	0.723743	0.892378	0.855672	0.836971	0.79207
TCGA-B0-5081-01A-01R-1334-07	0.74449	0.851505	0.812099	0.757981	0.729039	0.962147	0.81957	0.970068	0.752739	0.952832	0.618162	0.872006	0.822844	0.69838	0.99651	0.809846	0.682057	0.885427	0.809183	0.829791	0.85109	0.987421	0.800343	0.745238	0.697774	0.887184	0.86495	0.842331	0.837671
TCGA-A3-3352-01A-01R-0864-07	0.710681	0.826616	0.770212	0.686507	0.68594	0.783496	0.762194	0.938884	0.685063	0.940508	0.59964	0.803493	0.831333	0.667986	0.993508	0.794287	0.724844	0.855091	0.765787	0.743651	0.726273	0.966136	0.586331	0.65059	0.629273	0.808569	0.83477	0.858639	0.83106
TCGA-A3-A6NJ-01A-12R-A33J-07	0.689735	0.85752	0.770504	0.714491	0.705714	0.972642	0.792231	0.978251	0.738083	0.96554	0.574906	0.851134	0.771121	0.70743	0.998594	0.810947	0.695656	0.862006	0.76423	0.812281	0.784679	0.968868	0.691476	0.688919	0.722801	0.851085	0.846526	0.847413	0.854268
TCGA-BP-5184-01A-01R-1426-07	0.600903	0.818757	0.757613	0.731103	0.698857	0.886422	0.75656	0.939466	0.796682	0.947591	0.601577	0.783595	0.821371	0.755046	0.988	0.788327	0.679479	0.866586	0.725712	0.750509	0.732033	0.966097	0.588531	0.65702	0.607324	0.821158	0.827202	0.822168	0.827257
TCGA-CJ-4899-01A-01R-1334-07	0.556943	0.826473	0.757268	0.699963	0.689462	0.83774	0.74461	0.884988	0.719731	0.900456	0.600312	0.763474	0.844086	0.792692	0.989469	0.780324	0.650334	0.869671	0.741406	0.716046	0.719038	0.970991	0.564024	0.634829	0.612315	0.810867	0.835074	0.839069	0.853566
TCGA-CJ-4881-01A-01R-1305-07	0.746939	0.775426	0.798294	0.687998	0.707397	0.899609	0.773226	0.923981	0.653741	0.956001	0.638224	0.796466	0.829466	0.643116	0.985621	0.796993	0.644301	0.876273	0.75603	0.744187	0.784682	0.969497	0.64402	0.682425	0.681337	0.832731	0.836665	0.85238	0.800237
TCGA-CJ-4878-01A-01R-1305-07	0.547691	0.787825	0.711952	0.605139	0.652356	0.666578	0.690782	0.805048	0.609916	0.928682	0.569525	0.688824	0.745371	0.665064	0.992851	0.760337	0.551629	0.834961	0.703772	0.631664	0.636846	0.88198	0.384774	0.563818	0.620801	0.729382	0.818173	0.839844	0.804177
TCGA-B0-4819-01A-01R-1277-07	0.76757	0.864111	0.818473	0.782958	0.738394	0.989367	0.834343	0.98524	0.761047	0.968363	0.604685	0.896669	0.876314	0.549464	0.997633	0.837305	0.721803	0.893393	0.809591	0.862645	0.855443	0.974234	0.793868	0.787415	0.786791	0.901269	0.863857	0.842824	0.854004
TCGA-B0-4710-01A-01R-1503-07	0.557795	0.775009	0.759881	0.719091	0.672836	0.8752	0.744735	0.928638	0.644096	0.920535	0.492411	0.770853	0.807562	0.621753	0.989385	0.810188	0.622926	0.847404	0.752017	0.72285	0.714514	0.925925	0.618714	0.608627	0.584161	0.804916	0.82545	0.834693	0.806117
TCGA-A3-3331-01A-02R-1325-07	0.713381	0.798179	0.803755	0.66871	0.701653	0.876084	0.769322	0.909942	0.735064	0.942701	0.569873	0.779152	0.813837	0.60567	0.994542	0.821806	0.63923	0.861455	0.754283	0.757019	0.74033	0.970912	0.5925	0.656104	0.629849	0.809268	0.836801	0.823745	0.836342
TCGA-BP-5174-01A-01R-1426-07	0.55753	0.785591	0.765793	0.642673	0.676557	0.870778	0.742164	0.886525	0.654793	0.925658	0.514419	0.770046	0.825667	0.735936	0.993651	0.775423	0.583199	0.842838	0.736069	0.717246	0.709727	0.93699	0.601066	0.607402	0.574791	0.776846	0.815876	0.818006	0.792798
TCGA-B0-5694-01A-11R-1541-07	0.610022	0.768713	0.773728	0.663739	0.695244	0.753348	0.758264	0.941073	0.70223	0.943098	0.673066	0.771627	0.82276	0.674252	0.984616	0.7893	0.725648	0.854481	0.72451	0.712368	0.714336	0.953755	0.543971	0.6492	0.681809	0.79232	0.826654	0.832771	0.869487
TCGA-B0-5116-01A-02R-1420-07	0.577341	0.766569	0.80003	0.662711	0.683045	0.817752	0.743697	0.872127	0.649599	0.912863	0.5164	0.759816	0.814005	0.687535	0.985767	0.71417	0.612057	0.858492	0.728259	0.682838	0.709327	0.886284	0.638086	0.623518	0.666815	0.764522	0.829152	0.829107	0.847534
TCGA-DV-5567-01A-01R-1541-07	0.567342	0.771776	0.679693	0.57551	0.649106	0.713982	0.686104	0.789359	0.618114	0.897329	0.315519	0.686801	0.817745	0.685828	0.980574	0.750725	0.546191	0.843522	0.684429	0.623977	0.621684	0.879091	0.464061	0.51219	0.625321	0.715437	0.817474	0.822495	0.820958
TCGA-BP-5169-01A-01R-1426-07	0.731579	0.793339	0.757118	0.769272	0.711757	0.914664	0.780268	0.955509	0.761645	0.947592	0.679323	0.849743	0.848689	0.615951	0.987057	0.775152	0.68875	0.871137	0.76951	0.777017	0.812605	0.96932	0.774608	0.701802	0.701275	0.865858	0.841078	0.787566	0.77626
TCGA-B0-4700-01A-02R-1541-07	0.738216	0.878371	0.822441	0.752284	0.73894	0.980425	0.825497	0.979534	0.771183	0.955973	0.660124	0.882811	0.875594	0.655212	0.99683	0.794267	0.709719	0.902212	0.804509	0.836802	0.820551	0.978164	0.789198	0.777843	0.751764	0.875355	0.863982	0.876293	0.831182
TCGA-AK-3433-01A-02R-1277-07	0.560537	0.758852	0.651111	0.641452	0.618661	0.698298	0.653669	0.817955	0.537095	0.883757	0.47351	0.694499	0.737678	0.533647	0.969705	0.704617	0.672744	0.823677	0.682507	0.648381	0.615923	0.875396	0.487536	0.535052	0.619667	0.712945	0.806475	0.741903	0.802643
TCGA-CJ-4875-01A-01R-1305-07	0.580797	0.771568	0.768899	0.642323	0.683497	0.978479	0.774298	0.977606	0.609752	0.95537	0.471676	0.83171	0.792695	0.656732	0.994406	0.761767	0.674707	0.839865	0.776208	0.767244	0.770491	0.936519	0.723124	0.685233	0.71787	0.818969	0.818424	0.831047	0.7966
TCGA-A3-3335-01A-01R-0864-07	0.610486	0.833507	0.770128	0.694275	0.687026	0.800949	0.741245	0.826648	0.697146	0.91918	0.582339	0.764139	0.818113	0.608988	0.986359	0.795265	0.544821	0.858391	0.704693	0.737283	0.728171	0.94438	0.619209	0.660038	0.60996	0.7797	0.830857	0.833677	0.800288
TCGA-B0-5115-01A-01R-1420-07	0.642886	0.828143	0.729339	0.652946	0.690051	0.803484	0.74746	0.906227	0.702365	0.952491	0.609044	0.790843	0.806128	0.680968	0.99464	0.791363	0.63092	0.863408	0.709089	0.73895	0.744581	0.961459	0.551225	0.666012	0.615122	0.802992	0.833694	0.846672	0.828644
TCGA-BP-5195-01A-02R-1426-07	0.613326	0.799383	0.791848	0.678506	0.696839	0.834458	0.758245	0.913106	0.673635	0.931661	0.542329	0.785242	0.842717	0.66198	0.992311	0.803575	0.655298	0.879873	0.74218	0.733481	0.730873	0.971757	0.615868	0.678125	0.635655	0.808818	0.843228	0.820617	0.865401
TCGA-BP-4354-01A-02R-1289-07	0.614991	0.888021	0.824324	0.658155	0.721862	0.858868	0.792627	0.941208	0.801444	0.934253	0.533421	0.801015	0.870364	0.483795	0.995904	0.8651	0.651431	0.899461	0.757929	0.803868	0.782378	0.990526	0.655959	0.722257	0.68526	0.844901	0.857946	0.879691	0.757001
TCGA-BP-4974-01A-01R-1334-07	0.5855	0.769113	0.75981	0.672241	0.681512	0.807493	0.742529	0.891678	0.636579	0.917853	0.517172	0.759313	0.761997	0.633394	0.99142	0.75691	0.556231	0.858434	0.704578	0.714264	0.742329	0.965036	0.574533	0.589226	0.57207	0.793101	0.829453	0.837362	0.837106
TCGA-CJ-4641-01A-02R-1325-07	0.624067	0.85361	0.810791	0.757413	0.715218	0.975413	0.813668	0.958264	0.757473	0.963643	0.849527	0.859136	0.85679	0.676076	0.998398	0.807914	0.687181	0.884639	0.760292	0.831412	0.822472	0.987225	0.795882	0.720398	0.721128	0.880627	0.858685	0.849198	0.809099
TCGA-B4-5834-01A-11R-1672-07	0.584674	0.828894	0.74127	0.685927	0.681942	0.807847	0.743507	0.907275	0.697808	0.932148	0.588879	0.801497	0.779686	0.787543	0.993534	0.788563	0.649709	0.858578	0.726301	0.726569	0.705118	0.951141	0.541846	0.628938	0.592154	0.791162	0.833054	0.828074	0.902688
TCGA-BP-4169-01A-02R-1289-07	0.715597	0.850087	0.774751	0.73682	0.733432	0.883258	0.782713	0.916727	0.780111	0.947309	0.678176	0.82099	0.840056	0.804927	0.994796	0.855187	0.646009	0.906881	0.763024	0.771204	0.777135	0.976631	0.675054	0.677158	0.640112	0.843596	0.852289	0.860407	0.857359
TCGA-B2-5633-01B-04R-A277-07	0.587274	0.742617	0.680321	0.555061	0.610598	0.754291	0.665507	0.833322	0.450874	0.893449	0.614924	0.670018	0.824008	0.581747	0.972073	0.740803	0.578503	0.815825	0.624999	0.679495	0.636928	0.96877	0.427932	0.54347	0.574755	0.763244	0.802572	0.777634	0.805147
TCGA-BP-4777-01A-01R-1289-07	0.639318	0.856106	0.814778	0.775063	0.719238	0.982213	0.814375	0.977722	0.725597	0.972858	0.650614	0.871013	0.864687	0.665835	0.997634	0.807251	0.673717	0.867746	0.792859	0.824398	0.811236	0.976219	0.786551	0.758962	0.73053	0.873692	0.859052	0.841295	0.804377
TCGA-B0-5399-01A-01R-1503-07	0.629139	0.801262	0.793656	0.707176	0.702278	0.862484	0.774005	0.935995	0.744246	0.957769	0.813699	0.803884	0.806135	0.682103	0.995494	0.772023	0.713245	0.864578	0.76877	0.753524	0.782112	0.961184	0.556955	0.685083	0.64836	0.827813	0.843558	0.849445	0.821454
TCGA-B0-5099-01A-01R-1420-07	0.713675	0.770515	0.731955	0.66146	0.659926	0.711289	0.696114	0.805425	0.569458	0.87931	0.389166	0.711354	0.77894	0.670509	0.982357	0.720186	0.541131	0.8243	0.676791	0.659613	0.625288	0.89676	0.492834	0.55312	0.543512	0.719207	0.806906	0.807145	0.812645
TCGA-BP-4166-01A-02R-1289-07	0.73018	0.812745	0.781122	0.688618	0.699935	0.865982	0.76533	0.937262	0.757463	0.948748	0.657991	0.822488	0.843906	0.736757	0.99272	0.788338	0.719368	0.859919	0.761359	0.736409	0.744087	0.96708	0.6291	0.662994	0.642679	0.813826	0.840705	0.805941	0.836364
TCGA-CJ-4890-01A-01R-1305-07	0.726536	0.889843	0.799577	0.767968	0.733809	0.982311	0.811928	0.980232	0.759212	0.964754	0.666223	0.884727	0.901856	0.744285	0.996308	0.814851	0.680126	0.896301	0.828685	0.829694	0.807656	0.990821	0.790244	0.755848	0.742167	0.892898	0.865783	0.852903	0.847835
TCGA-B0-5084-01A-01R-1334-07	0.600248	0.736498	0.753896	0.574021	0.674022	0.833495	0.717948	0.818384	0.597853	0.918135	0.477494	0.736259	0.842599	0.401697	0.987712	0.770101	0.473952	0.844257	0.721836	0.666624	0.698708	0.90753	0.615658	0.637144	0.556884	0.753672	0.804677	0.779004	0.73883
TCGA-BP-5168-01A-01R-1420-07	0.609512	0.810896	0.758533	0.668195	0.689475	0.875691	0.755219	0.908371	0.713223	0.943507	0.631497	0.767957	0.827446	0.734317	0.992793	0.731652	0.669739	0.858172	0.757373	0.732824	0.730481	0.957253	0.570388	0.610937	0.620184	0.793966	0.830119	0.831871	0.826684
TCGA-BP-4770-01A-01R-1503-07	0.671742	0.820736	0.764466	0.622131	0.692612	0.879386	0.740262	0.896842	0.68387	0.928211	0.466034	0.781975	0.843406	0.637045	0.978798	0.753042	0.620182	0.879148	0.719969	0.735674	0.747642	0.952497	0.637268	0.611173	0.688557	0.78234	0.82321	0.83717	0.740214
TCGA-BP-4332-01A-01R-1289-07	0.555374	0.792029	0.74808	0.662425	0.678882	0.821428	0.73318	0.880617	0.612719	0.930331	0.616328	0.756132	0.848532	0.703627	0.986834	0.757442	0.573847	0.849314	0.745385	0.701626	0.696536	0.932824	0.508633	0.630059	0.59408	0.779568	0.824793	0.824361	0.830493
TCGA-B4-5832-01A-11R-1672-07	0.749004	0.804759	0.792664	0.70864	0.690075	0.882963	0.750315	0.852332	0.530037	0.920683	0.621032	0.780675	0.811391	0.635677	0.962226	0.804106	0.78135	0.873896	0.714968	0.767813	0.730533	0.896288	0.594301	0.67137	0.742174	0.795916	0.85166	0.853381	0.801272
TCGA-B0-4849-01A-01R-1277-07	0.590662	0.776535	0.746426	0.596945	0.669421	0.84684	0.745472	0.915602	0.560432	0.9444	0.525561	0.780364	0.795276	0.674668	0.995448	0.797393	0.637093	0.845326	0.715966	0.717679	0.723763	0.954187	0.647794	0.633399	0.646742	0.789771	0.827828	0.856222	0.805953
TCGA-B8-5164-01A-01R-1420-07	0.617434	0.884947	0.814649	0.741643	0.708644	0.989092	0.817594	0.984865	0.702762	0.98029	0.603849	0.859551	0.847911	0.69291	0.99949	0.835347	0.657955	0.875042	0.824053	0.839675	0.800079	0.988306	0.76857	0.760679	0.736289	0.876031	0.862425	0.853637	0.835227
TCGA-CW-6093-01A-11R-1672-07	0.565912	0.794553	0.745107	0.668348	0.677616	0.748788	0.731151	0.909885	0.658031	0.887473	0.633794	0.75019	0.789581	0.730044	0.989616	0.82232	0.735025	0.849854	0.723067	0.701857	0.681287	0.928107	0.507958	0.640401	0.584713	0.784724	0.83105	0.826024	0.870251
TCGA-MM-A84U-01A-11R-A37O-07	0.554743	0.796899	0.776089	0.666313	0.687276	0.816947	0.760563	0.918369	0.757348	0.958071	0.618995	0.793156	0.826083	0.723373	0.993	0.78025	0.672461	0.851901	0.764403	0.730747	0.740799	0.9478	0.63168	0.648602	0.563868	0.802679	0.821885	0.842634	0.824955
TCGA-CJ-4637-01A-02R-1325-07	0.738425	0.890354	0.820096	0.765857	0.721351	0.993514	0.826505	0.988974	0.750816	0.97598	0.612493	0.886453	0.821174	0.66181	0.999503	0.801955	0.573834	0.901943	0.786248	0.862002	0.827768	0.989583	0.832162	0.778305	0.758252	0.898351	0.863585	0.874727	0.811891
TCGA-CJ-4642-01B-01R-1305-07	0.350976	0.539889	0.603275	0.49466	0.598409	0.528885	0.625318	0.754682	0.633852	0.853155	0.782946	0.702587	0.722637	0.731914	0.96546	0.647138	0.355275	0.801887	0.696674	0.561633	0.532565	0.937049	0.61671	0.462174	0.554626	0.618438	0.712538	0.839247	0.648956
TCGA-BP-5178-01A-01R-1426-07	0.591899	0.797217	0.786342	0.780393	0.70656	0.873116	0.776932	0.923773	0.731278	0.955162	0.59934	0.811138	0.887072	0.552572	0.988294	0.80157	0.716921	0.879593	0.771424	0.765375	0.777457	0.973703	0.753899	0.691777	0.702055	0.843588	0.84837	0.829462	0.855112
TCGA-BP-4790-01A-01R-1305-07	0.633557	0.830971	0.779231	0.721554	0.727784	0.964938	0.796403	0.939455	0.790999	0.961717	0.790437	0.833651	0.862124	0.730247	0.996589	0.779716	0.712142	0.880378	0.755815	0.781925	0.808432	0.984414	0.693079	0.724304	0.694911	0.852673	0.862449	0.827282	0.858236
TCGA-B0-5692-01A-11R-1541-07	0.719547	0.844021	0.808529	0.711395	0.709847	0.988679	0.815439	0.987541	0.704253	0.97853	0.576075	0.871087	0.8124	0.664236	0.998803	0.815692	0.694991	0.864098	0.797426	0.817564	0.803128	0.967414	0.78542	0.76668	0.734795	0.857139	0.855956	0.873765	0.802113
TCGA-CJ-4885-01A-01R-1305-07	0.602961	0.779962	0.7765	0.66735	0.684847	0.847468	0.748655	0.888861	0.678521	0.938759	0.519504	0.738067	0.759623	0.686666	0.99302	0.774955	0.713915	0.846064	0.721745	0.726253	0.689797	0.935615	0.603041	0.626053	0.675393	0.773875	0.823328	0.808937	0.838655
TCGA-BP-4768-01A-01R-1289-07	0.598434	0.769529	0.764335	0.635244	0.665655	0.856843	0.722752	0.829462	0.597693	0.925592	0.446606	0.715877	0.832832	0.615691	0.989849	0.737398	0.530974	0.822823	0.70494	0.705079	0.683013	0.935182	0.608413	0.597316	0.638773	0.759083	0.816241	0.79646	0.780274
TCGA-B0-5713-01A-11R-1672-07	0.58108	0.823613	0.768047	0.685452	0.688711	0.859005	0.758417	0.936901	0.667859	0.953073	0.530696	0.817181	0.797416	0.635933	0.995142	0.788531	0.70896	0.86763	0.74207	0.735767	0.732866	0.940724	0.63857	0.672365	0.629275	0.801851	0.83907	0.835479	0.870831
TCGA-CW-5587-01A-01R-1541-07	0.618805	0.864299	0.785461	0.714143	0.702315	0.977044	0.798069	0.977753	0.724658	0.977115	0.611592	0.854394	0.839602	0.702006	0.997595	0.812714	0.684917	0.882308	0.787322	0.821296	0.788339	0.986399	0.711914	0.712131	0.725619	0.854742	0.851434	0.868272	0.827131
TCGA-BP-5201-01A-01R-1426-07	0.676831	0.810549	0.778886	0.660384	0.693179	0.968672	0.783229	0.97458	0.665286	0.9692	0.595303	0.860548	0.808363	0.590939	0.996452	0.791565	0.6858	0.874334	0.766065	0.783381	0.788352	0.967257	0.711285	0.71332	0.672825	0.835157	0.842858	0.851949	0.771348
TCGA-CW-5590-01A-01R-1541-07	0.618344	0.821593	0.808918	0.676032	0.700861	0.879818	0.784107	0.945022	0.708999	0.946162	0.620594	0.821991	0.830979	0.704762	0.993403	0.763847	0.716764	0.871082	0.751343	0.766592	0.751192	0.962402	0.639479	0.685312	0.674748	0.818772	0.845745	0.841421	0.855464
TCGA-A3-3370-01A-02R-1420-07	0.635975	0.849494	0.779416	0.671466	0.684055	0.9682	0.778519	0.960749	0.71582	0.975427	0.512682	0.814269	0.801818	0.7411	0.998124	0.794006	0.569769	0.858897	0.748446	0.797279	0.763701	0.980307	0.648503	0.662966	0.678319	0.836182	0.849016	0.843678	0.812564
TCGA-B0-4848-01A-01R-1277-07	0.613908	0.807751	0.804532	0.694994	0.716792	0.925277	0.777203	0.924303	0.683502	0.941936	0.589452	0.788832	0.846878	0.642371	0.992676	0.806931	0.690889	0.87869	0.7536	0.759171	0.761307	0.968672	0.671632	0.702575	0.67935	0.830814	0.847059	0.827806	0.842684
TCGA-B0-4698-01A-01R-1503-07	0.74568	0.928896	0.759168	0.686363	0.713395	0.980936	0.77505	0.969757	0.790375	0.936045	0.573835	0.878876	0.829626	0.47413	0.997535	0.782954	0.659108	0.883847	0.741461	0.833785	0.782716	0.950866	0.766092	0.799922	0.728103	0.84133	0.857746	0.83749	0.70488
TCGA-BP-4982-01A-01R-1334-07	0.592986	0.805634	0.778927	0.676128	0.687981	0.854858	0.761117	0.91847	0.674841	0.945287	0.494144	0.782559	0.793825	0.739718	0.9925	0.807805	0.614978	0.863152	0.747961	0.731312	0.733718	0.975629	0.577436	0.631587	0.633167	0.813618	0.833898	0.839911	0.840799
TCGA-CJ-4636-01A-02R-1325-07	0.697529	0.832473	0.803607	0.683139	0.694513	0.966333	0.792626	0.958743	0.707357	0.96988	0.522684	0.828334	0.869333	0.640476	0.996609	0.804102	0.670966	0.8827	0.751402	0.792932	0.770534	0.980759	0.70201	0.670107	0.647197	0.842034	0.842664	0.855374	0.83621
TCGA-AK-3455-01A-01R-0864-07	0.54292	0.793224	0.781763	0.719128	0.695699	0.98919	0.790514	0.985189	0.623702	0.968297	0.556404	0.843531	0.77283	0.561549	0.998392	0.781451	0.737415	0.856257	0.734376	0.800643	0.792866	0.92508	0.760511	0.746122	0.77552	0.855066	0.850558	0.844627	0.779012
TCGA-A3-A6NN-01A-12R-A33J-07	0.578596	0.808547	0.761767	0.66327	0.686313	0.842398	0.74964	0.946282	0.721559	0.938592	0.543207	0.800097	0.810308	0.658387	0.993877	0.778383	0.726461	0.850207	0.726429	0.725185	0.729587	0.961872	0.584038	0.658607	0.602762	0.808475	0.835918	0.821634	0.863514
TCGA-G6-A8L6-01A-11R-A37O-07	0.59396	0.82259	0.750916	0.680134	0.685523	0.848038	0.767234	0.932242	0.676743	0.932218	0.539238	0.801578	0.807592	0.624649	0.991685	0.810329	0.670403	0.849474	0.760697	0.739642	0.770447	0.954482	0.575422	0.642864	0.675095	0.807375	0.825684	0.851883	0.821807
TCGA-B0-5703-01A-11R-1541-07	0.702528	0.77607	0.783527	0.691453	0.68962	0.9024	0.762685	0.978137	0.646993	0.920909	0.515107	0.836491	0.75553	0.701635	0.995187	0.79582	0.77034	0.850147	0.746251	0.742894	0.751057	0.929561	0.690208	0.682514	0.712695	0.80722	0.836137	0.806959	0.852039
TCGA-BP-4176-01A-02R-1289-07	0.681788	0.844231	0.806045	0.730121	0.723236	0.871485	0.783096	0.895622	0.799108	0.955169	0.737073	0.789478	0.892102	0.668203	0.988955	0.849305	0.689381	0.888113	0.769946	0.769094	0.766031	0.982213	0.650369	0.6779	0.718238	0.839147	0.85284	0.828787	0.855785
TCGA-B0-4707-01A-01R-1277-07	0.495044	0.719528	0.733254	0.687885	0.675752	0.937698	0.746293	0.924833	0.563634	0.910261	0.288574	0.817817	0.758157	0.627251	0.988806	0.74145	0.650691	0.867834	0.629533	0.749921	0.743211	0.875927	0.77046	0.678401	0.654078	0.794012	0.817602	0.836291	0.749657
TCGA-CW-5591-01A-01R-1541-07	0.594878	0.765497	0.728853	0.676068	0.683428	0.74926	0.711835	0.815355	0.714641	0.883169	0.625723	0.727312	0.738428	0.65794	0.9785	0.783682	0.608538	0.845117	0.695813	0.683529	0.664606	0.920403	0.531411	0.600776	0.589162	0.757727	0.827976	0.803927	0.824388
TCGA-B4-5838-01A-11R-1672-07	0.543779	0.827838	0.780943	0.672247	0.68226	0.867338	0.748777	0.870285	0.713567	0.920231	0.677481	0.787167	0.813793	0.701994	0.988427	0.785548	0.657707	0.859094	0.711054	0.75678	0.712162	0.931291	0.618732	0.625075	0.659445	0.783277	0.837075	0.780142	0.830098
TCGA-BP-4775-01A-01R-1289-07	0.637634	0.80646	0.779304	0.689872	0.685673	0.817281	0.761202	0.881055	0.691603	0.945454	0.607645	0.783425	0.809633	0.701394	0.989747	0.814682	0.572009	0.852717	0.743998	0.753361	0.727335	0.958491	0.624976	0.612765	0.617672	0.803532	0.832591	0.815678	0.812989
TCGA-BP-4158-01A-02R-1289-07	0.674302	0.771618	0.76973	0.635166	0.667529	0.811562	0.728386	0.919065	0.616188	0.942488	0.562003	0.780431	0.795439	0.705654	0.993378	0.761524	0.702681	0.854528	0.716125	0.700394	0.697757	0.948252	0.555298	0.612283	0.621409	0.779307	0.816174	0.840665	0.823374
TCGA-CJ-5676-01A-11R-1541-07	0.722686	0.813913	0.783885	0.716899	0.710132	0.92455	0.780829	0.936876	0.686927	0.949576	0.379605	0.817662	0.806144	0.721614	0.990907	0.78317	0.708566	0.875119	0.78756	0.769373	0.782004	0.971561	0.722107	0.680927	0.711214	0.826408	0.840072	0.845157	0.83696
TCGA-DV-5565-01A-01R-1541-07	0.632386	0.810308	0.770634	0.640939	0.708732	0.832158	0.757193	0.884132	0.775887	0.941499	0.596621	0.773054	0.83935	0.687546	0.992226	0.790285	0.644353	0.865905	0.733543	0.718265	0.727183	0.939486	0.639948	0.666592	0.641365	0.786795	0.844718	0.80929	0.867205
TCGA-BP-4163-01A-02R-1325-07	0.587594	0.788592	0.742141	0.695219	0.688373	0.841513	0.747526	0.870978	0.663294	0.939242	0.645919	0.778045	0.835629	0.712307	0.991283	0.805707	0.588726	0.873468	0.731639	0.743065	0.728518	0.969949	0.643421	0.634471	0.637942	0.8188	0.833396	0.846326	0.793855
TCGA-BP-4327-01A-01R-1289-07	0.666921	0.807776	0.762988	0.605739	0.674654	0.824611	0.739052	0.920827	0.669157	0.919311	0.479832	0.755127	0.794794	0.636755	0.984305	0.740268	0.722395	0.858193	0.706426	0.691413	0.700074	0.941196	0.55605	0.6096	0.607305	0.780487	0.827364	0.845546	0.816293
TCGA-BP-5182-01A-01R-1426-07	0.748341	0.861124	0.795686	0.714141	0.722206	0.912974	0.796858	0.944177	0.794014	0.960319	0.799464	0.806631	0.905461	0.771082	0.992915	0.81223	0.655755	0.883288	0.78961	0.788524	0.777564	0.988817	0.650874	0.693461	0.627522	0.8498	0.846496	0.843674	0.857107
TCGA-CJ-4884-01A-01R-1305-07	0.627364	0.836424	0.791344	0.71549	0.693646	0.947308	0.786405	0.945396	0.710601	0.967755	0.661053	0.823692	0.862812	0.610004	0.995734	0.791417	0.724473	0.873438	0.774388	0.797785	0.786288	0.973565	0.679281	0.66724	0.683267	0.84386	0.842887	0.852891	0.827167
TCGA-CZ-5459-01A-01R-1503-07	0.562385	0.799913	0.779038	0.677915	0.69331	0.911382	0.76552	0.902058	0.692026	0.956614	0.590536	0.816974	0.828687	0.609611	0.995415	0.76799	0.659726	0.869781	0.751728	0.738698	0.735396	0.938523	0.696866	0.698887	0.650181	0.801467	0.839189	0.824278	0.807754
TCGA-B0-5096-01A-01R-1420-07	0.747734	0.819373	0.766016	0.689701	0.705167	0.854033	0.759227	0.864188	0.68492	0.948039	0.497437	0.76492	0.874643	0.592358	0.995623	0.804257	0.606852	0.882513	0.739783	0.752755	0.751532	0.977516	0.721295	0.655724	0.695645	0.813607	0.84205	0.842721	0.836451
TCGA-B8-A54J-01A-11R-A33J-07	0.563854	0.816504	0.760179	0.681875	0.689118	0.922545	0.766878	0.953559	0.689964	0.948939	0.537748	0.831419	0.789636	0.720896	0.996798	0.801004	0.703514	0.852563	0.73694	0.747554	0.751104	0.943279	0.68126	0.668138	0.640772	0.816184	0.840662	0.823578	0.846376
TCGA-BP-4987-01A-01R-1334-07	0.548681	0.802556	0.747983	0.69417	0.671424	0.912011	0.752947	0.943724	0.643144	0.927056	0.574062	0.798778	0.801322	0.734521	0.995416	0.770782	0.638542	0.851931	0.736158	0.747838	0.739394	0.961007	0.62086	0.643633	0.612402	0.81062	0.828802	0.817595	0.83202
TCGA-B2-5641-01A-01R-1541-07	0.60068	0.854888	0.799512	0.740953	0.709455	0.973035	0.803869	0.975095	0.695218	0.963275	0.578362	0.845039	0.83868	0.714495	0.998359	0.826178	0.677589	0.883326	0.807499	0.811099	0.782282	0.986458	0.748363	0.732703	0.716002	0.856608	0.865133	0.85135	0.830925
TCGA-AK-3426-01A-02R-1325-07	0.637598	0.856585	0.801222	0.706753	0.71778	0.990664	0.82339	0.988311	0.746147	0.976346	0.603894	0.89576	0.893249	0.63286	0.997182	0.806259	0.672212	0.900421	0.844601	0.850398	0.83188	0.990959	0.810241	0.772583	0.770802	0.885905	0.851051	0.863703	0.796077
TCGA-B4-5377-01A-01R-1503-07	0.592924	0.815168	0.793073	0.702188	0.697451	0.92111	0.765327	0.916616	0.70304	0.948366	0.575766	0.79965	0.819543	0.700911	0.992877	0.816758	0.632581	0.85937	0.748994	0.763283	0.744191	0.95855	0.676371	0.662389	0.653533	0.816937	0.847354	0.824234	0.850273
TCGA-BP-4342-01A-01R-1289-07	0.55808	0.787838	0.750693	0.679987	0.684511	0.786071	0.749555	0.904215	0.69227	0.928507	0.573558	0.777955	0.821995	0.662677	0.987741	0.77238	0.686881	0.85676	0.739213	0.709553	0.746684	0.95515	0.600903	0.613481	0.603162	0.805856	0.822725	0.813804	0.80942
TCGA-BP-4983-01A-01R-1334-07	0.772456	0.956352	0.835427	0.754111	0.720211	0.98353	0.817928	0.977826	0.756169	0.962763	0.681764	0.867563	0.88762	0.518965	0.9954	0.775523	0.573161	0.904878	0.780675	0.85621	0.805623	0.983943	0.792065	0.753834	0.745811	0.879957	0.869291	0.870586	0.814859
TCGA-B0-4833-01A-01R-1305-07	0.692172	0.806335	0.775884	0.633339	0.688926	0.961027	0.776562	0.968671	0.673007	0.964822	0.609157	0.830754	0.791702	0.757226	0.99715	0.790178	0.665043	0.85266	0.740559	0.779451	0.777264	0.954108	0.700216	0.671961	0.669016	0.819166	0.829198	0.840316	0.786879
TCGA-AS-3777-01A-01R-0864-07	0.619354	0.756871	0.677203	0.610422	0.671534	0.742971	0.683553	0.833912	0.712036	0.896323	0.454829	0.755937	0.801581	0.682575	0.983586	0.76811	0.659744	0.855799	0.673688	0.683793	0.672239	0.906508	0.622559	0.581163	0.670995	0.74103	0.814198	0.808722	0.798118
TCGA-CJ-4874-01A-01R-1305-07	0.600682	0.835484	0.805849	0.707923	0.705097	0.968554	0.795483	0.970465	0.710007	0.968327	0.594014	0.841678	0.784219	0.741617	0.996589	0.793757	0.745771	0.873338	0.789339	0.791542	0.775906	0.971974	0.690809	0.693332	0.7206	0.833169	0.848845	0.854775	0.853338
TCGA-CJ-4887-01A-01R-1305-07	0.723155	0.826894	0.791184	0.695062	0.707979	0.977359	0.801817	0.977579	0.686765	0.973662	0.557902	0.856016	0.812694	0.65784	0.997105	0.807085	0.692365	0.882849	0.803905	0.81274	0.789643	0.979304	0.755433	0.707996	0.720246	0.853102	0.848259	0.886191	0.836686
TCGA-AK-3428-01A-02R-1277-07	0.605448	0.819407	0.786893	0.598354	0.692088	0.833515	0.771908	0.85472	0.708505	0.945592	0.618813	0.737177	0.831328	0.65326	0.992609	0.834978	0.638626	0.853972	0.738322	0.742045	0.712954	0.923194	0.563551	0.628554	0.64633	0.777157	0.839222	0.818821	0.832444
TCGA-B8-A54F-01A-11R-A266-07	0.504667	0.793266	0.755052	0.644329	0.678174	0.782415	0.7333	0.861849	0.701358	0.954039	0.663699	0.728434	0.804366	0.677132	0.984256	0.782969	0.662609	0.857516	0.719316	0.718595	0.706606	0.96368	0.554183	0.596124	0.605799	0.785837	0.831745	0.834442	0.821968
TCGA-BP-5187-01A-01R-1426-07	0.680865	0.798022	0.753629	0.689223	0.692675	0.904641	0.735688	0.908405	0.691263	0.935683	0.53252	0.800373	0.759383	0.616048	0.991493	0.737601	0.681379	0.884977	0.703078	0.718962	0.734533	0.943319	0.595002	0.617161	0.614925	0.801376	0.833546	0.859406	0.853874
TCGA-CJ-5681-01A-11R-1541-07	0.620684	0.736278	0.690851	0.663988	0.651381	0.706828	0.678674	0.762111	0.877441	0.906172	0.886578	0.651453	0.866136	0.460368	0.984803	0.761863	0.458874	0.805441	0.655743	0.650479	0.654277	0.93019	0.447723	0.581525	0.592178	0.72812	0.82151	0.762133	0.745492
TCGA-B0-4696-01A-01R-1277-07	0.508873	0.636094	0.668904	0.550188	0.631999	0.567209	0.632436	0.592041	0.526737	0.880755	0.471806	0.630091	0.815753	0.489924	0.979483	0.753801	0.333445	0.839195	0.637108	0.600573	0.616704	0.979363	0.579086	0.408149	0.573288	0.685119	0.783078	0.832925	0.678049
TCGA-B0-5710-01A-11R-1672-07	0.722619	0.817505	0.793972	0.701408	0.700214	0.847174	0.76798	0.923627	0.704026	0.950119	0.7589	0.814979	0.814555	0.720708	0.99563	0.788716	0.675752	0.866636	0.736091	0.733365	0.75692	0.963542	0.604878	0.64442	0.693274	0.810482	0.851391	0.846558	0.901433
TCGA-BP-5175-01A-01R-1426-07	0.64825	0.797756	0.794352	0.590745	0.688625	0.9024	0.771651	0.923536	0.603908	0.955978	0.468928	0.800001	0.820542	0.649298	0.982977	0.770904	0.683458	0.862237	0.70107	0.738833	0.775337	0.954364	0.653125	0.679926	0.675431	0.803741	0.829554	0.838383	0.771416
TCGA-DV-5569-01A-01R-1541-07	0.610567	0.837106	0.79955	0.691911	0.705677	0.893713	0.779605	0.92611	0.670906	0.942828	0.563814	0.805462	0.828586	0.602412	0.994406	0.802377	0.662682	0.882507	0.782647	0.757447	0.738033	0.971227	0.65699	0.701388	0.653921	0.810035	0.848384	0.843312	0.843571
TCGA-BP-5189-01A-02R-1426-07	0.718942	0.805639	0.808611	0.677785	0.701928	0.829466	0.784484	0.892803	0.725856	0.933133	0.586063	0.7717	0.829433	0.704847	0.99237	0.826024	0.635398	0.870154	0.760968	0.765042	0.761031	0.980601	0.665905	0.655136	0.675007	0.818212	0.850035	0.823458	0.856526
TCGA-AK-3443-01A-02R-1325-07	0.58961	0.762751	0.549614	0.611268	0.575962	0.631869	0.58809	0.67876	0.510742	0.904963	0.416987	0.589742	0.681956	0.431272	0.989626	0.709098	0.41463	0.776958	0.593125	0.585605	0.521511	0.75209	0.256697	0.465693	0.502983	0.632809	0.773941	0.710162	0.808609
TCGA-CW-5589-01A-01R-1541-07	0.586063	0.812466	0.765396	0.696264	0.695206	0.785304	0.764145	0.917415	0.734454	0.947927	0.77975	0.744644	0.84528	0.74617	0.989539	0.789749	0.649241	0.864986	0.782894	0.737086	0.721882	0.966077	0.555961	0.632982	0.66985	0.805119	0.834783	0.841044	0.883576
TCGA-B0-5109-01A-02R-1420-07	0.743387	0.811603	0.756512	0.755965	0.723304	0.964662	0.779092	0.972203	0.736141	0.928842	0.613283	0.882557	0.839073	0.708966	0.990952	0.80399	0.671073	0.883892	0.730292	0.794332	0.779122	0.933217	0.790645	0.761626	0.707366	0.852797	0.850271	0.817571	0.776397
TCGA-B8-A8YJ-01A-13R-A39I-07	0.592705	0.836039	0.753909	0.779184	0.713916	0.836168	0.763441	0.90388	0.77662	0.936118	0.600155	0.787059	0.813684	0.859924	0.990251	0.829647	0.710218	0.866715	0.756606	0.755472	0.773523	0.98237	0.707778	0.669538	0.607453	0.852328	0.849381	0.853876	0.86432
TCGA-B0-4810-01A-01R-1503-07	0.696384	0.849493	0.786471	0.671139	0.712401	0.96081	0.787713	0.972091	0.750917	0.961804	0.595651	0.859556	0.804686	0.750249	0.996231	0.777402	0.677925	0.88921	0.768099	0.788334	0.790604	0.973389	0.732679	0.740695	0.674176	0.83965	0.850118	0.871695	0.839183
TCGA-BP-5001-01A-01R-1334-07	0.650915	0.745214	0.779507	0.632104	0.676276	0.917828	0.76207	0.95915	0.640929	0.941331	0.59472	0.82079	0.751508	0.635642	0.990915	0.74692	0.684418	0.827412	0.739253	0.737826	0.757058	0.922093	0.659515	0.645633	0.608053	0.804936	0.800443	0.811295	0.792667
TCGA-EU-5906-01A-11R-1672-07	0.593559	0.812696	0.798043	0.692208	0.69993	0.817143	0.767756	0.891776	0.720154	0.947478	0.650023	0.78335	0.824903	0.77057	0.992539	0.821435	0.654647	0.86024	0.752322	0.744056	0.726731	0.965173	0.607797	0.615384	0.629473	0.804816	0.837998	0.824802	0.86181
TCGA-BP-4993-01A-02R-1420-07	0.671128	0.812044	0.765301	0.675651	0.69512	0.926102	0.750913	0.966686	0.690586	0.943915	0.533712	0.81241	0.797117	0.777946	0.994178	0.778543	0.722411	0.867711	0.751352	0.735827	0.731406	0.956487	0.637516	0.680009	0.65263	0.808355	0.838894	0.850776	0.877511
TCGA-B0-4823-01A-02R-1420-07	0.582035	0.828551	0.79649	0.693213	0.712015	0.947387	0.779033	0.943625	0.746546	0.958716	0.681941	0.812872	0.856651	0.707586	0.992319	0.775918	0.670316	0.876371	0.761477	0.761482	0.750282	0.97162	0.655577	0.67277	0.699124	0.825213	0.846797	0.820633	0.865092
TCGA-DV-5576-01A-01R-1541-07	0.567308	0.741224	0.662725	0.630625	0.652275	0.644114	0.657064	0.784173	0.637853	0.899207	0.477197	0.676341	0.763348	0.695383	0.982286	0.72481	0.552312	0.842945	0.680665	0.589776	0.587504	0.799534	0.438534	0.485293	0.567751	0.701448	0.817624	0.824776	0.806286
TCGA-MM-A563-01A-11R-A266-07	0.762419	0.845319	0.785234	0.74366	0.718308	0.917651	0.797435	0.9485	0.78586	0.966136	0.744706	0.854513	0.850674	0.684347	0.993326	0.819116	0.659871	0.884856	0.785749	0.784221	0.796052	0.975688	0.750821	0.730167	0.691667	0.8545	0.850877	0.854523	0.821654
TCGA-BP-5192-01A-01R-1426-07	0.545078	0.784039	0.755809	0.666136	0.671154	0.792576	0.724883	0.864988	0.646662	0.928726	0.553341	0.752351	0.778242	0.754037	0.987598	0.711011	0.617392	0.838734	0.691589	0.688685	0.690009	0.912109	0.605084	0.638753	0.603773	0.764616	0.819051	0.80808	0.873587
TCGA-CJ-4868-01A-01R-1305-07	0.604519	0.86054	0.786664	0.704591	0.723265	0.949058	0.791388	0.96175	0.802338	0.932911	0.715944	0.84123	0.885037	0.736921	0.996485	0.795672	0.686269	0.898239	0.777104	0.78854	0.780157	0.976455	0.721029	0.729403	0.70099	0.845506	0.85582	0.836861	0.84771
TCGA-A3-A8OU-01A-11R-A37O-07	0.593864	0.801027	0.759577	0.665757	0.688928	0.832748	0.744648	0.922121	0.66895	0.960352	0.603477	0.788745	0.788594	0.686067	0.992214	0.791453	0.652335	0.841773	0.760593	0.734148	0.732049	0.958196	0.53344	0.627509	0.616403	0.805111	0.828087	0.794124	0.842987
TCGA-B0-4718-01A-01R-1277-07	0.619608	0.829654	0.765166	0.649239	0.686153	0.916079	0.771007	0.944165	0.612593	0.954508	0.576963	0.805356	0.759266	0.69364	0.994495	0.762304	0.652321	0.860716	0.716707	0.762958	0.74442	0.958196	0.662803	0.621603	0.678981	0.802417	0.824833	0.833987	0.819911
TCGA-DV-5568-01A-01R-1541-07	0.599433	0.838362	0.798573	0.659004	0.705405	0.956506	0.782615	0.941549	0.696146	0.958992	0.522784	0.806468	0.845503	0.63858	0.98816	0.781793	0.661009	0.87336	0.766124	0.767302	0.771765	0.958943	0.689166	0.639495	0.688649	0.814045	0.8467	0.815648	0.836433
TCGA-AK-3456-01A-02R-1325-07	0.595979	0.829909	0.741427	0.676317	0.665968	0.746449	0.725406	0.821002	0.654473	0.940114	0.630163	0.667443	0.854472	0.585172	0.987228	0.802003	0.646064	0.829823	0.759573	0.712468	0.679008	0.962049	0.412351	0.555816	0.600961	0.774604	0.816812	0.769657	0.774206
TCGA-B0-4837-01A-01R-1305-07	0.616725	0.777599	0.763866	0.634806	0.692663	0.802993	0.744817	0.914714	0.660082	0.91016	0.557945	0.740164	0.851563	0.69283	0.98709	0.775561	0.681121	0.856455	0.75346	0.685411	0.760726	0.927026	0.509137	0.608031	0.688956	0.786017	0.827235	0.803907	0.810141
TCGA-B0-4694-01A-01R-1277-07	0.632611	0.863055	0.806031	0.721603	0.722972	0.969556	0.809232	0.964755	0.756364	0.962289	0.634055	0.851949	0.897486	0.709763	0.995018	0.80516	0.641726	0.899727	0.815938	0.820258	0.795863	0.982724	0.773639	0.731867	0.751482	0.862455	0.861561	0.834884	0.838815
TCGA-BP-4334-01A-01R-1289-07	0.621301	0.746028	0.633255	0.553995	0.629885	0.57	0.657519	0.779118	0.520075	0.907296	0.470197	0.713042	0.76161	0.644008	0.980184	0.722391	0.59176	0.826766	0.68584	0.637762	0.570269	0.889999	0.509799	0.473246	0.637888	0.683636	0.78755	0.773194	0.780758
TCGA-B8-4146-01B-11R-1672-07	0.614038	0.855066	0.811624	0.697243	0.691777	0.924609	0.779968	0.92008	0.692002	0.930847	0.66974	0.830097	0.826764	0.697936	0.990606	0.79835	0.746504	0.863733	0.69499	0.8104	0.742948	0.920069	0.702678	0.705533	0.721995	0.814526	0.85816	0.825319	0.833518
TCGA-CZ-4854-01A-01R-1305-07	0.659907	0.776359	0.792345	0.691495	0.689853	0.844776	0.751277	0.904089	0.618098	0.935595	0.592476	0.797687	0.843315	0.640035	0.988981	0.754277	0.743566	0.856981	0.730181	0.736373	0.734687	0.954443	0.640796	0.659692	0.693231	0.813148	0.833049	0.807344	0.816941
TCGA-DV-5575-01A-01R-1541-07	0.712706	0.832941	0.790135	0.709284	0.707614	0.925355	0.773068	0.932479	0.739125	0.957386	0.653116	0.826225	0.827647	0.728947	0.996537	0.802574	0.673204	0.874579	0.745916	0.759054	0.738776	0.965154	0.648919	0.677286	0.672271	0.818151	0.849382	0.851547	0.84774
