# Supplementary material for: Potential Application of Pyroptosis in Kidney Renal Clear Cell Carcinoma Immunotherapy and Targeted Therapy
Source: Front Pharmacol. 2022 Jun 15;13:918647. doi: 10.3389/fphar.2022.918647 (PMC9252305; doi:10.3389/fphar.2022.918647)
Supplement: Supplementary file 15 [file Table7.XLSX]

## Sheet: uniCox
id	HR	HR.95L	HR.95H	pvalue
CASP4	1.13718	1.09151	1.18476	7.91e-10
CHMP3	0.889004	0.851615	0.928035	8.02e-08
CASP5	2.08326	1.58522	2.73779	1.4e-07
CASP3	1.10328	1.05362	1.15528	2.88e-05
GZMB	1.04108	1.02074	1.06182	6.33e-05
GSDME	1.1108	1.05334	1.1714	0.000105576
CHMP4C	0.900463	0.852481	0.951145	0.000174883
BAK1	1.05704	1.02364	1.09153	0.000707536
GSDMD	1.03029	1.01242	1.04846	0.000827988
CHMP4A	1.13059	1.03666	1.23303	0.00554261
CHMP2B	0.945231	0.907953	0.98404	0.0060759
TP53	1.04718	1.00733	1.08861	0.0198541
BAX	1.02082	1.00197	1.04003	0.030278
IRF1	1.01978	1.00171	1.03819	0.0318203
CASP1	1.04251	1.0013	1.08541	0.0430808
TP63	2.55164	0.974802	6.67918	0.0563935
CHMP7	0.940274	0.879841	1.00486	0.069217
IL1A	1.43195	0.962462	2.13047	0.0765249
CHMP2A	1.00526	0.999406	1.01115	0.0783009
IL1B	1.05334	0.990929	1.11968	0.095404
HMGB1	0.975265	0.946588	1.00481	0.100014
CHMP4B	1.00435	0.997316	1.01143	0.226091
CYCS	0.997679	0.990339	1.00507	0.537381
IL18	1.00435	0.989949	1.01897	0.555654
CHMP6	0.989873	0.944046	1.03793	0.673867
IRF2	1.00721	0.968598	1.04736	0.718637
ELANE	0.959728	0.735855	1.25171	0.761653
