# Supplementary material for: Potential Application of Pyroptosis in Kidney Renal Clear Cell Carcinoma Immunotherapy and Targeted Therapy
Source: Front Pharmacol. 2022 Jun 15;13:918647. doi: 10.3389/fphar.2022.918647 (PMC9252305; doi:10.3389/fphar.2022.918647)
Supplement: Supplementary file 16 [file Table8.XLSX]

## Sheet: indepInput
id	futime	fustat	age	grade	stage	T	M	riskScore
TCGA-A3-3319	1130	0	70	2	1	1	0	1.1258
TCGA-AK-3450	1508	0	85	2	1	1	0	0.675276
TCGA-BP-4164	992	1	51	2	3	3	0	0.548308
TCGA-B0-5075	637	1	77	2	3	3	0	0.937534
TCGA-BP-4160	2881	0	67	2	3	3	0	0.616552
TCGA-B0-4849	69	1	51	3	3	3	0	0.983373
TCGA-B2-4101	188	0	52	3	2	2	0	0.77734
TCGA-CZ-5467	73	1	86	4	3	3	0	0.635944
TCGA-AK-3454	874	0	84	3	1	1	0	1.15728
TCGA-BP-5177	293	0	46	3	1	1	0	0.745749
TCGA-B8-5552	392	0	41	2	1	1	0	0.598214
TCGA-A3-3383	861	0	52	2	1	1	0	0.723206
TCGA-CJ-4869	2554	0	49	2	3	2	0	1.17106
TCGA-BP-4787	480	1	59	4	4	3	1	1.04613
TCGA-A3-3374	1314	0	51	2	1	1	0	0.672465
TCGA-CJ-4634	1820	0	60	2	1	1	0	0.607586
TCGA-BP-4969	1794	0	63	2	1	1	0	0.797912
TCGA-A3-3370	2274	0	48	2	1	1	0	0.653245
TCGA-A3-3323	1106	0	53	1	1	1	0	0.760842
TCGA-B2-4099	374	0	83	3	1	1	0	1.51191
TCGA-CZ-4861	446	1	63	2	2	2	0	1.80375
TCGA-BP-4795	620	0	74	2	1	1	0	0.509714
TCGA-AK-3440	1745	0	58	3	1	1	0	0.644345
TCGA-A3-3328	1385	0	79	2	1	1	0	0.559168
TCGA-B8-5546	505	0	38	2	1	1	0	0.761537
TCGA-CZ-5986	373	0	61	3	1	1	0	0.569114
TCGA-BP-4789	1489	0	48	2	1	1	0	0.407631
TCGA-B0-4701	238	1	66	3	4	3	1	1.04551
TCGA-BP-4991	1413	0	54	2	1	1	0	0.660937
TCGA-BP-4352	344	1	74	4	4	3	1	1.13494
TCGA-CW-6097	571	1	32	4	3	3	0	0.775564
TCGA-CJ-4918	93	1	64	4	4	3	1	0.738451
TCGA-B8-4154	255	0	73	2	1	1	0	0.712177
TCGA-B0-5121	554	0	56	2	1	1	0	0.762533
TCGA-AK-3455	683	1	71	3	3	3	0	0.882455
TCGA-CZ-5469	946	1	41	2	2	2	0	0.981452
TCGA-CZ-5982	2042	0	59	2	1	1	0	0.517481
TCGA-B0-4847	793	1	60	3	4	3	1	1.44246
TCGA-B0-4698	42	1	75	4	4	4	0	2.42763
TCGA-EU-5907	127	0	81	3	3	3	0	0.492915
TCGA-BP-5198	603	0	72	3	3	3	0	0.88641
TCGA-CJ-4902	1520	0	61	3	3	3	0	1.19693
TCGA-BP-4165	3037	0	64	1	1	1	0	0.810853
TCGA-B0-5092	459	1	53	3	4	1	1	1.64842
TCGA-CZ-5458	1558	0	43	3	3	3	0	0.471899
TCGA-B0-4693	77	1	72	4	3	3	0	0.678246
TCGA-A3-3317	1491	0	67	2	2	2	0	0.728665
TCGA-BP-4346	1493	1	57	3	3	3	0	1.14417
TCGA-B0-5083	1045	1	63	3	1	1	0	0.578874
TCGA-B0-5702	1605	0	71	2	1	1	0	0.658383
TCGA-B4-5834	38	0	59	1	1	1	0	0.414724
TCGA-BP-5182	1165	0	56	3	1	1	0	0.663277
TCGA-BP-4331	2454	1	52	2	1	1	0	0.729193
TCGA-B0-5088	563	1	53	3	1	1	0	0.89337
TCGA-AK-3445	1280	0	69	3	3	3	0	0.969905
TCGA-BP-4790	1111	1	76	2	1	1	0	0.561651
TCGA-DV-5576	727	1	55	2	1	1	0	0.612414
TCGA-B0-5706	2414	0	45	2	2	2	0	0.828604
TCGA-BP-4342	2256	1	79	3	2	2	0	0.702894
TCGA-BP-4967	205	0	76	2	3	3	0	0.860167
TCGA-BP-5186	693	0	50	2	1	1	0	0.530005
TCGA-BP-4776	411	0	52	2	1	1	0	0.843689
TCGA-B2-5639	417	0	46	3	4	3	1	0.66538
TCGA-CJ-4635	1416	0	48	3	1	1	0	1.17299
TCGA-B0-5713	1865	0	75	3	3	3	0	0.591384
TCGA-CJ-4891	819	1	57	4	3	3	0	2.11852
TCGA-DV-5575	1006	0	52	2	1	1	0	0.63254
TCGA-A3-3372	735	0	64	2	3	3	0	0.703408
TCGA-B2-4098	51	1	72	2	1	1	0	0.719449
TCGA-AK-3431	1853	0	62	3	2	2	0	0.441293
TCGA-A3-3329	1624	0	75	2	1	1	0	0.672598
TCGA-BP-4345	1516	0	62	3	3	3	0	0.794737
TCGA-A3-3376	1696	1	51	2	1	1	0	0.474962
TCGA-CJ-4641	1661	1	55	4	4	3	1	1.13582
TCGA-CJ-4636	1924	0	51	3	3	3	0	1.10873
TCGA-BP-4959	2660	0	49	3	1	1	0	0.663235
TCGA-BP-4775	1843	0	55	2	1	1	0	0.500186
TCGA-BP-4963	1834	0	63	3	1	1	0	0.854967
TCGA-BP-5185	1132	0	56	3	1	1	0	0.89448
TCGA-B0-5705	3668	0	65	2	1	1	0	0.526537
TCGA-BP-4968	1746	0	40	3	1	1	0	0.957911
TCGA-BP-4162	3074	0	65	2	1	1	0	0.641699
TCGA-CJ-4905	1496	0	62	2	1	1	0	0.422851
TCGA-B0-5095	245	1	81	3	3	3	0	0.897725
TCGA-CJ-4868	646	1	42	3	4	3	1	1.10392
TCGA-CW-6093	3146	0	73	1	1	1	0	0.459172
TCGA-CZ-5985	1629	0	58	2	2	2	0	1.12649
TCGA-CZ-5457	1547	0	62	4	3	3	0	0.336112
TCGA-B0-4843	320	1	57	3	3	3	0	0.941143
TCGA-A3-3306	1120	0	67	3	1	1	0	0.734586
TCGA-BP-4355	953	1	59	4	3	3	0	0.844163
TCGA-B0-4848	883	1	54	3	3	3	0	0.737367
TCGA-B8-5550	434	0	71	3	3	3	0	0.460053
TCGA-B8-4621	431	0	63	3	1	1	0	0.697155
TCGA-AK-3460	951	0	58	2	1	1	0	0.62902
TCGA-B0-4697	578	1	46	4	4	3	1	2.53237
TCGA-A3-3313	735	1	59	3	1	1	0	0.685738
TCGA-AK-3456	1143	0	48	3	2	2	0	0.60157
TCGA-CW-5591	2271	0	56	2	4	3	1	0.407215
TCGA-B8-4146	511	0	41	2	1	1	0	0.487949
TCGA-B4-5832	155	0	65	2	3	3	0	0.438724
TCGA-BP-4770	329	1	73	4	4	4	0	0.77982
TCGA-B2-5633	358	0	56	2	1	1	0	1.04013
TCGA-BP-5184	1133	0	54	3	1	1	0	0.521735
TCGA-BP-4774	1885	0	57	2	1	1	0	0.759489
TCGA-B0-5700	1082	0	77	2	1	1	0	0.569433
TCGA-BP-5180	2263	0	53	2	1	1	0	1.02771
TCGA-BP-4804	1459	0	59	2	1	1	0	0.9462
TCGA-B8-5545	522	0	42	2	1	1	0	0.678756
TCGA-BP-4344	1666	0	75	2	1	1	0	0.552204
TCGA-B4-5836	141	0	61	2	1	1	0	0.507295
TCGA-CJ-4871	2423	0	63	4	4	3	1	0.688221
TCGA-CJ-5681	552	1	44	3	4	3	1	0.692318
TCGA-BP-4340	562	1	70	2	1	1	0	0.486329
TCGA-BP-5001	1177	0	43	2	1	1	0	1.07715
TCGA-DV-5574	723	0	37	2	1	1	0	0.72882
TCGA-BP-5199	1355	0	58	4	2	2	0	1.13032
TCGA-B0-4699	110	1	74	4	4	4	1	1.19357
TCGA-AS-3778	43	0	35	1	1	1	0	0.641629
TCGA-CZ-5468	59	1	84	4	4	3	1	0.919992
TCGA-BP-4971	1487	0	40	3	3	3	0	1.09238
TCGA-CZ-5463	662	0	76	2	2	2	0	0.680415
TCGA-CZ-5459	1515	0	63	3	3	3	0	0.754073
TCGA-BP-4354	1034	1	40	4	4	4	1	3.10626
TCGA-CJ-4900	1714	1	69	4	4	4	1	1.61076
TCGA-CZ-5984	1491	0	51	3	1	1	0	1.04836
TCGA-BP-5173	62	1	75	2	1	1	0	0.586583
TCGA-A3-3387	617	0	49	2	1	1	0	0.926319
TCGA-B0-5094	333	1	62	2	4	3	1	0.811789
TCGA-BP-5178	1912	1	71	4	4	3	1	1.27005
TCGA-CJ-4904	1792	0	60	3	4	3	1	0.48041
TCGA-BP-4173	1893	0	47	3	2	2	0	1.39907
TCGA-B0-5108	911	0	54	2	3	3	0	1.04204
TCGA-CJ-4890	2085	0	72	4	4	3	1	1.2421
TCGA-B0-5116	657	0	52	3	3	3	0	0.843165
TCGA-CJ-5682	1883	0	60	4	4	3	1	0.591583
TCGA-CJ-4872	1435	0	51	4	1	1	0	0.864141
TCGA-B2-3923	362	0	59	2	2	2	0	0.604276
TCGA-CJ-4894	841	1	58	3	3	3	0	0.981321
TCGA-B0-5699	2741	0	53	2	1	1	0	0.527444
TCGA-BP-4334	645	1	56	3	3	3	0	0.72302
TCGA-CZ-4865	166	1	70	2	1	1	0	0.759403
TCGA-CJ-4876	1955	0	57	3	2	2	0	0.819013
TCGA-AK-3426	885	1	37	3	3	3	0	2.44721
TCGA-CJ-5686	2038	0	59	3	1	1	0	0.785833
TCGA-B0-4819	183	1	60	4	4	3	1	1.35647
TCGA-A3-3349	1385	0	34	2	1	1	0	0.607022
TCGA-BP-4989	118	0	58	3	3	3	0	1.34607
TCGA-BP-4325	2964	0	64	2	1	1	0	0.77503
TCGA-BP-4330	1888	0	60	2	3	3	0	0.837057
TCGA-BP-5006	840	0	61	2	1	1	0	0.57664
TCGA-BP-4976	1632	0	77	3	1	1	0	0.536283
TCGA-B0-4823	454	1	88	2	1	1	0	0.516386
TCGA-A3-3359	2504	0	82	2	1	1	0	0.545078
TCGA-CW-5588	2017	0	78	2	1	1	0	0.562112
TCGA-A3-3363	319	0	50	2	2	2	0	0.702223
TCGA-B0-4828	307	1	79	3	4	2	1	0.880222
TCGA-CJ-4889	1946	0	63	4	1	1	0	0.788989
TCGA-CW-5583	2489	0	51	2	1	1	0	0.446387
TCGA-CJ-5679	679	1	73	4	3	3	0	1.06035
TCGA-B0-5120	493	0	72	2	1	1	0	0.588324
TCGA-BP-4972	1502	0	43	3	3	3	0	0.66315
TCGA-B8-4151	280	0	51	2	3	3	0	0.578247
TCGA-B0-4700	1980	1	60	4	4	4	1	2.17198
TCGA-DV-5567	910	0	40	2	1	1	0	0.527501
TCGA-BP-4994	1308	0	54	3	1	1	0	0.542083
TCGA-AK-3436	2044	0	40	2	4	2	1	0.872929
TCGA-A3-3347	1610	1	76	2	3	1	0	1.28391
TCGA-CZ-4860	206	1	60	4	4	4	1	2.04057
TCGA-CJ-4642	1628	0	47	2	2	2	0	0.515405
TCGA-BP-4987	1124	0	41	2	1	1	0	0.559215
TCGA-B0-4817	1019	1	81	3	3	3	0	1.24405
TCGA-B0-5697	1835	0	50	2	1	1	0	0.721907
TCGA-BP-4335	475	1	65	3	4	3	1	1.13129
TCGA-CZ-4864	1315	1	86	3	2	2	0	0.707
TCGA-CJ-4895	1200	1	62	4	4	3	1	0.972422
TCGA-CJ-6027	1855	0	77	4	1	1	0	1.37135
TCGA-BP-4995	1371	0	68	3	1	1	0	0.528402
TCGA-DV-5569	355	0	29	2	1	1	0	0.835106
TCGA-B0-5399	652	0	46	2	1	1	0	0.70756
TCGA-B8-4622	181	0	57	3	4	3	1	0.669565
TCGA-BP-4769	1876	0	63	2	1	1	0	0.547454
TCGA-B0-4833	2386	1	82	2	1	1	0	1.09063
TCGA-BP-4161	2746	0	74	3	1	1	0	0.871912
TCGA-CJ-5677	782	1	54	4	4	3	1	1.33525
TCGA-CJ-4887	932	1	48	3	4	3	1	1.25978
TCGA-BP-4758	2208	0	40	2	1	1	0	1.14887
TCGA-AK-3451	1481	0	48	3	2	2	0	1.04802
TCGA-B0-4838	834	1	69	3	1	1	0	0.880429
TCGA-A3-3357	2688	0	62	3	2	2	0	0.803116
TCGA-B0-4706	65	1	61	4	3	3	0	0.850902
TCGA-B0-4718	616	0	57	2	3	3	0	1.1222
TCGA-CJ-4901	1450	0	47	3	3	3	0	1.47749
TCGA-B0-4713	202	1	76	2	3	3	0	1.38537
TCGA-CW-5589	2378	0	52	2	1	1	0	0.485072
TCGA-A3-3358	1307	0	57	2	1	1	0	1.02987
TCGA-BP-4974	211	1	58	4	4	3	1	0.765192
TCGA-B0-4837	1378	1	63	3	1	1	0	1.09519
TCGA-BP-4351	970	0	51	2	3	3	0	1.15954
TCGA-CJ-5678	574	1	62	3	4	2	1	0.859419
TCGA-CJ-4888	1567	1	59	4	4	3	1	1.4205
TCGA-BP-4970	433	0	44	3	3	1	0	0.544979
TCGA-BP-4992	501	0	66	4	1	1	0	1.51608
TCGA-B0-4818	510	1	68	3	2	2	0	0.638554
TCGA-BP-4983	1413	0	67	4	3	3	0	1.32597
TCGA-CJ-4874	2283	0	73	3	1	1	0	0.581123
TCGA-CJ-5684	2231	0	61	2	3	3	0	0.789565
TCGA-BP-5000	563	0	40	3	1	1	0	0.959327
TCGA-BP-4341	1589	1	67	2	3	3	0	0.81807
TCGA-A3-3343	945	0	79	3	2	2	0	0.623506
TCGA-B0-5698	2583	0	77	3	1	1	0	0.924084
TCGA-CJ-4892	1521	0	65	2	1	1	0	0.816232
TCGA-BP-5004	1126	0	53	3	1	1	0	0.648525
TCGA-CJ-4870	1498	0	58	2	3	3	0	0.444243
TCGA-CJ-5680	768	1	65	4	4	3	1	0.561755
TCGA-B0-5693	3076	0	47	2	1	1	0	0.601322
TCGA-BP-5181	1495	0	58	2	1	1	0	0.549954
TCGA-BP-4332	1133	0	36	2	3	3	0	0.679665
TCGA-B0-5701	1732	0	65	4	3	3	0	0.744806
TCGA-B0-5109	587	1	69	4	3	3	0	0.932604
TCGA-CJ-6028	1625	1	58	4	4	3	1	0.975404
TCGA-BP-4801	1124	0	57	2	1	1	0	0.536023
TCGA-CW-5590	1075	1	51	3	4	3	1	0.790939
TCGA-BP-4771	162	1	62	4	4	3	1	1.50672
TCGA-B0-5110	1092	0	71	2	1	1	0	0.619964
TCGA-A3-3367	2270	0	72	3	1	1	0	0.689318
TCGA-B0-4827	885	1	77	4	3	3	0	0.76561
TCGA-AK-3461	853	0	72	2	1	1	0	0.668038
TCGA-B8-4620	226	0	70	2	3	3	0	0.818571
TCGA-BP-4768	400	0	72	2	1	1	0	0.598344
TCGA-CW-5587	2226	0	62	2	3	3	0	0.682248
TCGA-B0-4839	1639	1	80	2	1	1	0	0.923098
TCGA-BP-4763	1270	1	79	2	1	1	0	0.522375
TCGA-BP-4759	2372	0	50	2	1	1	0	0.768975
TCGA-BP-4975	1433	0	40	3	1	1	0	0.438234
TCGA-DV-5568	370	0	26	2	1	1	0	0.999095
TCGA-B2-4102	202	0	61	2	1	1	0	0.692535
TCGA-BP-4177	1670	0	65	2	1	1	0	0.521667
TCGA-CJ-4644	336	1	48	3	4	3	1	0.564116
TCGA-B0-5107	927	1	65	4	4	2	1	1.65408
TCGA-B0-5115	797	0	43	3	4	2	1	0.871077
TCGA-CJ-6033	224	1	54	4	4	3	1	0.920556
TCGA-CZ-4862	1843	0	46	2	1	1	0	1.11067
TCGA-CJ-4640	1998	0	49	4	3	3	0	0.816285
TCGA-AK-3434	2087	0	72	2	1	1	0	0.633695
TCGA-CZ-4854	1404	1	68	2	1	1	0	0.761858
TCGA-BP-4326	1625	1	53	2	1	1	0	0.989709
TCGA-CJ-4875	2353	0	67	3	4	3	1	0.885578
TCGA-AK-3425	3343	0	68	2	1	1	0	0.789712
TCGA-CZ-4866	1768	0	79	3	1	1	0	0.528328
TCGA-A3-3352	561	1	74	3	3	3	0	0.564137
TCGA-BP-4993	177	0	58	3	1	1	0	0.609372
TCGA-B0-4703	182	1	51	4	4	3	1	0.847145
TCGA-CJ-4882	1883	0	57	3	3	3	0	0.91673
TCGA-CJ-5672	1972	1	84	3	1	1	0	0.833197
TCGA-BP-4998	932	0	49	3	1	1	0	0.576417
TCGA-BP-5191	967	0	79	2	3	3	0	1.84018
TCGA-B0-4691	139	1	55	3	4	2	1	1.36485
TCGA-B0-4712	1337	1	76	3	4	3	1	1.61041
TCGA-CW-5584	164	1	74	3	3	3	0	0.566009
TCGA-CJ-5676	2575	0	47	3	3	3	0	1.02564
TCGA-CJ-4886	1952	0	42	3	1	1	0	0.695662
TCGA-B0-4824	1657	1	49	3	1	1	0	0.811281
TCGA-CZ-5451	1668	0	74	3	2	2	0	0.474667
TCGA-CW-5580	1964	1	73	3	4	3	1	0.711866
TCGA-B0-4816	1371	1	49	3	2	2	0	0.938837
TCGA-BP-4338	2859	0	43	3	1	1	0	0.646884
TCGA-BP-5010	878	1	63	4	3	3	0	1.1598
TCGA-AK-3429	2017	0	54	2	2	2	0	0.657135
TCGA-B0-5696	1727	0	69	4	3	3	0	0.703165
TCGA-A3-3331	1257	0	86	2	1	1	0	0.590118
TCGA-CZ-4857	1432	1	56	3	4	3	1	0.925374
TCGA-BP-5009	1092	1	52	3	1	1	0	1.10038
TCGA-BP-4986	785	0	75	3	1	1	0	0.547967
TCGA-B0-5081	362	1	79	2	3	3	0	1.73561
TCGA-A3-3346	137	1	68	3	1	1	0	1.41521
TCGA-CJ-4893	750	0	76	3	1	1	0	0.59935
TCGA-BP-4170	2343	1	72	2	1	1	0	0.576858
TCGA-B0-5119	59	0	61	2	1	1	0	0.541023
TCGA-B0-5711	2931	0	50	3	3	3	0	0.564829
TCGA-B0-5692	1487	0	66	3	3	3	0	1.23164
TCGA-B0-5100	1913	1	72	3	3	3	0	0.642766
TCGA-BP-4174	1879	0	49	3	2	2	0	0.501897
TCGA-B8-5159	240	0	61	3	1	1	0	0.625955
TCGA-BP-4982	1014	0	42	3	1	1	0	0.49036
TCGA-B2-3924	371	0	73	2	1	1	0	0.927392
TCGA-A3-3365	873	0	46	2	1	1	0	0.536927
TCGA-BP-4766	1462	0	43	3	1	1	0	0.510228
TCGA-B4-5377	365	0	68	3	4	3	1	0.510732
TCGA-CW-5585	2609	0	51	2	4	3	1	0.538755
TCGA-B0-4834	2090	1	49	3	1	1	0	0.422189
TCGA-BP-4977	454	0	57	3	1	1	0	0.682041
TCGA-DV-5566	1398	0	67	2	1	1	0	0.729316
TCGA-BP-4762	1343	1	42	3	1	1	0	0.321041
TCGA-BP-5201	951	0	63	4	4	3	1	0.963907
TCGA-B0-5117	535	0	40	2	1	1	0	0.814965
TCGA-CJ-6032	2548	0	63	3	2	2	0	0.496256
TCGA-BP-5169	193	0	70	4	1	1	0	1.56492
TCGA-CZ-4863	1691	0	51	3	3	3	0	0.889064
TCGA-BP-5007	1140	0	45	2	2	2	0	0.756326
TCGA-CZ-4859	1787	0	59	2	1	1	0	0.347663
TCGA-B0-5106	1598	1	64	2	1	1	0	1.01065
TCGA-BP-4176	1955	0	64	2	1	1	0	0.661806
TCGA-B0-5113	359	0	69	2	3	3	0	0.606816
TCGA-B8-5158	293	0	56	4	3	3	0	0.927653
TCGA-CJ-4899	1528	0	42	2	1	1	0	0.633509
TCGA-B0-5102	2764	1	74	3	1	1	0	0.748199
TCGA-B0-4814	168	1	58	3	4	4	1	0.652906
TCGA-CJ-4878	2186	0	71	2	3	3	0	1.20387
TCGA-AK-3428	2223	0	62	2	3	3	0	0.541593
TCGA-B0-5694	480	1	71	3	3	3	0	0.678276
TCGA-B0-4810	478	1	47	3	3	3	0	0.918536
TCGA-CJ-4873	1776	0	85	3	3	3	0	1.87699
TCGA-CJ-5683	1889	0	78	3	1	1	0	0.737655
TCGA-B0-5690	2408	0	53	1	1	1	0	0.625928
TCGA-BP-5008	1071	0	46	2	1	1	0	0.625004
TCGA-BP-4327	109	1	75	2	2	2	0	0.850233
TCGA-CZ-5461	330	1	52	4	4	1	1	0.571479
TCGA-BP-4973	1384	0	47	3	3	3	0	0.817959
TCGA-B0-4945	2145	1	75	2	1	1	0	0.760854
TCGA-CJ-4884	1759	0	72	3	3	3	0	0.935889
TCGA-BP-4765	2184	0	43	2	1	1	0	0.537985
TCGA-B4-5378	175	0	62	2	1	1	0	0.474739
TCGA-BP-4781	2080	0	78	3	1	1	0	0.569982
TCGA-B0-4714	99	1	81	3	4	3	1	1.51168
TCGA-BP-4999	1266	0	56	2	1	1	0	0.423259
TCGA-B0-4710	96	0	75	3	3	3	0	0.695988
TCGA-A3-3362	1559	0	60	2	1	1	0	0.663132
TCGA-DV-5565	1329	0	59	2	1	1	0	0.733695
TCGA-B0-4822	1111	1	78	4	2	2	0	1.2125
TCGA-CZ-4858	1943	0	39	4	2	2	0	1.28573
TCGA-BP-4329	845	1	75	2	3	3	0	0.506764
TCGA-BP-4985	952	1	72	4	3	3	0	0.452921
TCGA-BP-5168	1463	1	75	2	1	1	0	0.546409
TCGA-CZ-4853	774	0	82	2	1	1	0	0.472667
TCGA-B0-5695	1420	0	61	2	1	1	0	0.560815
TCGA-B0-4815	1588	1	65	4	3	3	0	2.25629
TCGA-CJ-4897	1808	0	79	3	3	3	0	0.429768
TCGA-BP-4961	1935	0	47	2	1	1	0	0.487747
TCGA-CJ-6030	2299	1	65	3	1	1	0	0.99461
TCGA-CJ-4643	1793	0	67	3	2	2	0	0.587137
TCGA-G6-A5PC	242	1	54	4	4	1	1	1.16396
TCGA-B0-4707	600	1	63	4	3	3	0	0.855806
TCGA-A3-3311	1191	1	57	2	1	1	0	0.649257
TCGA-CJ-4885	2125	0	64	3	4	3	1	0.63323
TCGA-CJ-5675	2430	0	70	3	2	2	0	0.859486
TCGA-BP-4756	374	0	62	2	1	1	0	0.736487
TCGA-B0-4836	1238	1	61	3	4	3	1	0.923147
TCGA-BP-4760	2361	0	69	2	1	1	0	0.45281
TCGA-B0-4841	204	1	63	3	4	2	1	0.809812
TCGA-A3-3320	1508	0	52	1	1	1	0	0.564365
TCGA-A3-3335	1886	0	41	4	2	2	0	0.894849
TCGA-B0-5085	770	1	76	3	3	3	0	1.0499
TCGA-CW-6088	3222	0	60	2	1	1	0	0.442865
TCGA-B8-5549	194	0	53	3	1	1	0	0.713331
TCGA-BP-4347	1367	0	74	2	3	3	0	0.490403
TCGA-A3-3324	1186	0	51	3	1	1	0	0.69798
TCGA-BP-4962	1785	0	58	2	2	2	0	0.770559
TCGA-A3-3378	630	0	60	3	1	1	0	1.20391
TCGA-BP-4777	1731	0	46	3	1	1	0	0.799571
TCGA-B0-4852	1121	1	78	2	2	2	0	0.691629
TCGA-BP-4807	211	0	42	3	1	1	0	0.464819
TCGA-CJ-4638	431	1	46	4	4	3	1	1.06285
TCGA-A3-3373	1621	0	54	3	1	1	0	0.419732
TCGA-B0-5707	2828	0	39	3	1	1	0	0.623568
TCGA-BP-5187	406	0	54	2	1	1	0	0.5832
TCGA-CJ-4907	1499	0	58	3	3	3	0	0.556273
TCGA-B0-5097	665	0	59	2	3	3	0	1.07756
TCGA-BP-5200	1063	0	44	4	2	2	0	0.662995
TCGA-A3-3380	567	0	54	2	1	1	0	0.575681
TCGA-B0-4842	1724	1	73	4	3	3	0	1.12502
TCGA-CZ-5987	445	1	60	2	4	3	1	0.805652
TCGA-B0-5402	449	0	64	4	4	4	0	0.693927
TCGA-CZ-5455	561	1	63	4	4	3	1	0.767044
TCGA-AK-3453	1397	0	58	2	2	2	0	1.46244
TCGA-A3-3316	1493	0	57	3	2	2	0	0.771916
TCGA-B0-4846	1200	1	52	2	4	3	1	0.618111
TCGA-BP-5195	749	0	75	2	1	1	0	0.741449
TCGA-BP-4159	2601	1	70	2	1	1	0	0.727031
TCGA-EU-5906	206	0	55	2	1	1	0	0.512758
TCGA-AK-3458	1168	0	48	3	1	1	0	1.01302
TCGA-BP-4163	2839	0	60	3	3	3	0	0.755713
TCGA-B8-4148	379	0	63	3	1	1	0	0.860131
TCGA-BP-5189	822	1	60	4	1	1	0	0.634009
TCGA-B0-5709	3117	0	62	3	3	3	0	0.705852
TCGA-B8-4143	709	1	66	3	4	3	1	2.75102
TCGA-B2-5641	324	0	79	3	1	1	0	0.780001
TCGA-B2-5636	265	0	79	2	1	1	0	0.502958
TCGA-B0-5710	1459	0	57	2	1	1	0	0.596282
TCGA-B0-5080	342	1	63	3	4	3	1	0.777097
TCGA-A3-3325	1170	1	52	2	1	1	0	0.631367
TCGA-BP-4349	372	0	68	2	1	1	0	0.822621
TCGA-B0-5084	222	1	33	3	4	3	1	0.594606
TCGA-CW-5581	2799	0	44	3	1	1	0	0.642434
TCGA-B0-4694	106	1	72	4	3	3	0	0.742631
TCGA-CZ-5466	685	0	67	2	3	3	0	0.735424
TCGA-BP-5194	408	0	39	2	1	1	0	0.450178
TCGA-BP-4782	354	0	55	2	1	1	0	0.841353
TCGA-CZ-5454	722	1	63	2	4	2	1	0.646846
TCGA-B0-4821	1230	1	68	3	3	3	0	1.44568
TCGA-BP-5190	1011	0	61	3	1	1	0	0.772106
TCGA-B0-4690	43	1	65	3	4	4	1	1.35538
TCGA-A3-3385	1993	0	46	2	1	1	0	0.428712
TCGA-B8-4153	405	0	74	3	3	3	0	0.733118
TCGA-CZ-5989	1599	0	60	2	2	2	0	0.396138
TCGA-CZ-5462	311	1	83	3	4	1	1	0.722643
TCGA-BP-5176	1590	1	78	2	1	1	0	0.634283
TCGA-B0-5099	485	1	88	3	3	3	0	0.502081
TCGA-BP-4761	182	0	57	4	3	3	0	1.09252
TCGA-BP-4169	701	1	76	2	2	2	0	0.958941
TCGA-B0-5400	1132	0	59	4	3	3	0	1.0944
TCGA-B8-5553	435	0	67	2	1	1	0	0.594555
TCGA-B0-4844	313	1	60	3	4	3	1	1.464
TCGA-BP-4158	3377	0	69	2	1	1	0	0.613743
TCGA-CZ-5465	1377	0	76	2	3	3	0	0.487776
TCGA-B0-5077	1317	1	77	3	1	1	0	0.995883
TCGA-A3-3382	574	0	69	3	1	1	0	0.563158
TCGA-EU-5904	551	0	47	1	1	1	0	0.570116
TCGA-BP-5175	932	0	60	3	1	1	0	1.6567
TCGA-CW-6090	2552	0	68	3	1	1	0	0.9754
TCGA-CJ-4639	2308	0	49	2	2	2	0	0.583632
TCGA-B2-5635	315	0	74	2	1	1	0	0.965268
TCGA-CJ-6031	1906	0	54	3	1	1	0	0.920785
TCGA-BP-4960	2172	0	46	3	2	2	0	1.32947
TCGA-A3-3322	1478	0	51	2	1	1	0	0.596541
TCGA-BP-4964	1862	0	54	2	1	1	0	0.750406
TCGA-A3-3326	1137	0	47	1	1	1	0	0.677868
TCGA-BP-4797	1107	0	34	3	3	3	0	0.669384
TCGA-B0-5812	2963	0	53	3	1	1	0	0.499105
TCGA-CZ-5988	693	0	38	2	1	1	0	0.839797
TCGA-BP-5170	2412	0	55	2	1	1	0	0.82824
TCGA-CJ-4903	1560	0	50	3	1	1	0	0.621145
TCGA-BP-4784	1854	0	67	2	1	1	0	0.55139
TCGA-BP-5192	714	0	59	2	1	1	0	0.479279
TCGA-B0-5098	1584	1	53	3	1	1	0	1.63686
TCGA-CZ-5452	1556	0	69	2	2	2	0	1.12228
TCGA-BP-5174	2257	0	45	2	1	1	0	0.857077
TCGA-CJ-4908	1531	0	38	2	1	1	0	0.700898
TCGA-CJ-4916	1373	0	69	3	3	3	0	1.13932
TCGA-EU-5905	119	0	67	3	1	1	0	0.844445
TCGA-B0-4696	866	1	58	3	3	3	0	0.5461
TCGA-3Z-A93Z	385	0	69	2	1	1	0	0.695901
TCGA-CZ-5464	1492	0	69	2	4	3	1	1.14075
TCGA-BP-4353	375	1	61	2	1	1	0	0.895229
TCGA-BP-5196	1018	0	53	2	1	1	0	1.0514
TCGA-B0-4845	1986	1	70	2	4	3	1	0.651826
TCGA-A3-3351	910	0	42	2	2	2	0	0.896432
TCGA-CZ-5456	1558	0	57	3	2	2	0	0.817188
TCGA-A3-3307	1436	0	66	3	3	3	0	0.662554
TCGA-BP-4167	2718	0	59	2	3	3	0	1.29587
TCGA-CZ-5460	1430	0	55	2	4	3	1	0.759671
TCGA-CJ-4912	1657	0	61	3	2	2	0	1.2471
TCGA-CJ-4881	2014	0	41	3	3	3	0	1.2329
TCGA-CJ-5671	1943	0	51	3	1	1	0	0.979642
TCGA-B0-5691	3431	0	66	3	1	1	0	0.457255
TCGA-BP-4799	1133	1	70	3	3	3	0	0.929152
TCGA-B0-4811	1417	1	48	3	3	3	0	1.0447
TCGA-DV-5573	1130	0	41	2	1	1	0	1.09109
TCGA-B0-5712	2722	0	68	3	4	2	1	0.788834
TCGA-BP-4343	1912	1	64	3	3	3	0	0.723998
TCGA-AK-3447	1217	0	83	2	2	2	0	0.610339
TCGA-BP-4981	1097	1	75	3	3	3	0	1.13786
TCGA-CW-6087	41	1	61	4	4	3	1	2.65486
TCGA-BP-4965	1871	0	46	2	1	1	0	0.389132
TCGA-B0-4688	101	1	46	4	4	4	1	1.40187
TCGA-BP-4803	204	0	79	3	3	3	0	0.566286
TCGA-CJ-4920	139	1	64	2	1	1	0	0.851128
TCGA-B0-5703	1203	0	73	3	1	1	0	0.541731
TCGA-BP-5183	1291	0	57	3	3	3	0	0.888898
TCGA-CJ-4637	2227	1	52	4	4	2	1	2.28571
